# Supplementary material for: Salivary proteomic profile of dogs with and without dental calculus
Source: BMC Vet Res. 2020 Aug 19;16:298. doi: 10.1186/s12917-020-02514-0 (PMC7437026; doi:10.1186/s12917-020-02514-0)
Supplement: Supplementary file 1 — Additional file 1: Supplementary Table S1. Proteins common to all participating dogs. Supplementary Table S2. Specific proteins identified in dogs without dental calculus. Supplementary Table S3. Specific proteins identified in dogs with dental calculus. Supplementary Table S4. Peptide sequence of the most abundant proteins from all groups and; Supplementary Table S5. Proteins-protein relationship involved in Reactome pathways in the group of dogs with dental calculus. [file 12917_2020_2514_MOESM1_ESM.xlsx]

## Sheet: Supplementary table S1
Supplementary table S1 - Proteins common to all participating dogs
Acession number	Protein names	Gene names	Organism
J9PAA1	14_3_3 domain-containing protein		Canis lupus familiaris (Dog) (Canis familiaris)
J9P069	14_3_3 domain-containing protein		Canis lupus familiaris (Dog) (Canis familiaris)
F1PBL1	14_3_3 domain-containing protein	YWHAZ	Canis lupus familiaris (Dog) (Canis familiaris)
E2QY07	Actinin alpha 1	ACTN1	Canis lupus familiaris (Dog) (Canis familiaris)
E2R4W4	Adenylate cyclase 9	ADCY9	Canis lupus familiaris (Dog) (Canis familiaris)
F1PBY8	A-kinase anchoring protein 9	AKAP9	Canis lupus familiaris (Dog) (Canis familiaris)
A1ILJ0	Alpha 1 antitrypsin		Canis lupus familiaris (Dog) (Canis familiaris)
E2QUV3	Alpha 2-HS glycoprotein	AHSG	Canis lupus familiaris (Dog) (Canis familiaris)
F1PCK2	Alpha-1-B glycoprotein	A1BG	Canis lupus familiaris (Dog) (Canis familiaris)
E2R735	Amino_oxidase domain-containing protein		Canis lupus familiaris (Dog) (Canis familiaris)
F1P6P1	Ankyrin 2	ANK2	Canis lupus familiaris (Dog) (Canis familiaris)
F1PJ98	Ankyrin 3	ANK3	Canis lupus familiaris (Dog) (Canis familiaris)
J9NSE6	Ankyrin repeat domain 17	ANKRD17	Canis lupus familiaris (Dog) (Canis familiaris)
F1PDJ5	Apolipoprotein A-I	APOA1	Canis lupus familiaris (Dog) (Canis familiaris)
E2RMY2	Ataxin 7	ATXN7	Canis lupus familiaris (Dog) (Canis familiaris)
E2RN10	Beta-2-microglobulin	B2M	Canis lupus familiaris (Dog) (Canis familiaris)
E2QXE7	BPI fold containing family A member 1	BPIFA1	Canis lupus familiaris (Dog) (Canis familiaris)
E2QXJ0	BPI fold containing family A member 2	BPIFA2	Canis lupus familiaris (Dog) (Canis familiaris)
E2QWJ3	BPI fold containing family B member 1	BPIFB1	Canis lupus familiaris (Dog) (Canis familiaris)
E2R2B9	BPI fold containing family B member 2	BPIFB2	Canis lupus familiaris (Dog) (Canis familiaris)
F1Q0X3	BRCA2 DNA repair associated	BRCA2	Canis lupus familiaris (Dog) (Canis familiaris)
E2RH23	Bromodomain and PHD finger containing 1	BRPF1	Canis lupus familiaris (Dog) (Canis familiaris)
F1PFZ4	Bromodomain PHD finger transcription factor	BPTF	Canis lupus familiaris (Dog) (Canis familiaris)
E2R413	Capping actin protein, gelsolin like	CAPG	Canis lupus familiaris (Dog) (Canis familiaris)
F1PCG9	Carbonic anhydrase (EC 4.2.1.1)	CA6	Canis lupus familiaris (Dog) (Canis familiaris)
E2R0V4	Caspase 14	CASP14	Canis lupus familiaris (Dog) (Canis familiaris)
E2RPP4	CDC42 binding protein kinase beta	CDC42BPB	Canis lupus familiaris (Dog) (Canis familiaris)
E2RD02	Chromosome 6 open reading frame 58	C6orf58	Canis lupus familiaris (Dog) (Canis familiaris)
F1PQN5	Cofilin 1	CFL1	Canis lupus familiaris (Dog) (Canis familiaris)
E2R7W1	Coiled-coil serine rich protein 2	CCSER2	Canis lupus familiaris (Dog) (Canis familiaris)
F1PGM1	Complement C3	C3	Canis lupus familiaris (Dog) (Canis familiaris)
F1PF42	Cordon-bleu WH2 repeat protein	COBL	Canis lupus familiaris (Dog) (Canis familiaris)
J9P486	Crystallin beta-gamma domain containing 3	CRYBG3	Canis lupus familiaris (Dog) (Canis familiaris)
E2RJE4	Cystatin E/M	CST6	Canis lupus familiaris (Dog) (Canis familiaris)
F1PAZ4	DCC netrin 1 receptor	DCC	Canis lupus familiaris (Dog) (Canis familiaris)
F1PRV8	Deleted in malignant brain tumors 1	DMBT1	Canis lupus familiaris (Dog) (Canis familiaris)
L7N0D6	Deleted in malignant brain tumors 1	DMBT1	Canis lupus familiaris (Dog) (Canis familiaris)
F1PDQ2	Dematin actin binding protein	DMTN	Canis lupus familiaris (Dog) (Canis familiaris)
F2Z4N8	Deoxyguanosine kinase	DGUOK	Canis lupus familiaris (Dog) (Canis familiaris)
E2QY91	Dishevelled segment polarity protein 1	DVL1	Canis lupus familiaris (Dog) (Canis familiaris)
E2QZ29	DNA cross-link repair 1A	DCLRE1A	Canis lupus familiaris (Dog) (Canis familiaris)
F1Q3H1	DNA-dependent protein kinase catalytic subunit	PRKDC	Canis lupus familiaris (Dog) (Canis familiaris)
E2QXD8	DNA-directed RNA polymerase subunit (EC 2.7.7.6)	POLR3A	Canis lupus familiaris (Dog) (Canis familiaris)
J9NS43	Dynein axonemal heavy chain 7	DNAH7	Canis lupus familiaris (Dog) (Canis familiaris)
E2RER4	EMAP like 5	EML5	Canis lupus familiaris (Dog) (Canis familiaris)
F1PCH3	Enolase 1	ENO1	Canis lupus familiaris (Dog) (Canis familiaris)
F1PTK8	Eva-1 homolog C	EVA1C	Canis lupus familiaris (Dog) (Canis familiaris)
F1P931	Fibrinogen C-terminal domain-containing protein	LOC607055	Canis lupus familiaris (Dog) (Canis familiaris)
F1PFD4	Fibrous sheath interacting protein 2	FSIP2	Canis lupus familiaris (Dog) (Canis familiaris)
E2R5W6	GC vitamin D binding protein	GC	Canis lupus familiaris (Dog) (Canis familiaris)
F6Y3P9	Gelsolin	GSN	Canis lupus familiaris (Dog) (Canis familiaris)
E2R2C3	Glucose-6-phosphate isomerase (EC 5.3.1.9)	GPI	Canis lupus familiaris (Dog) (Canis familiaris)
E2REZ1	Glucosidase alpha, acid	GAA CCDC40	Canis lupus familiaris (Dog) (Canis familiaris)
F1PTZ9	Glyceraldehyde-3-phosphate dehydrogenase (EC 1.2.1.12)	GAPDH	Canis lupus familiaris (Dog) (Canis familiaris)
L7N050	Heat shock protein family A (Hsp70) member 1 like	HSPA1L	Canis lupus familiaris (Dog) (Canis familiaris)
E2RDC2	HECT and RLD domain containing E3 ubiquitin protein ligase 2	HERC2	Canis lupus familiaris (Dog) (Canis familiaris)
E2RBM4	Helicase with zinc finger 2	HELZ2	Canis lupus familiaris (Dog) (Canis familiaris)
F1P782	Histone H2B	H2BU2	Canis lupus familiaris (Dog) (Canis familiaris)
L7N0L3	Histone H4	H4C7	Canis lupus familiaris (Dog) (Canis familiaris)
Q6B829	Histone H4 (Fragment)		Canis lupus familiaris (Dog) (Canis familiaris)
F1PLU0	Histone-lysine N-methyltransferase (EC 2.1.1.354)	KMT2A	Canis lupus familiaris (Dog) (Canis familiaris)
F1PBA6	Human immunodeficiency virus type I enhancer binding protein 1	HIVEP1	Canis lupus familiaris (Dog) (Canis familiaris)
F1PSX9	Hyaluronidase (EC 3.2.1.35) (Hyaluronoglucosaminidase)	HYAL1	Canis lupus familiaris (Dog) (Canis familiaris)
L7N0F2	Ig-like domain-containing protein		Canis lupus familiaris (Dog) (Canis familiaris)
J9NVC6	Immunoglobulin heavy constant mu	IGHM	Canis lupus familiaris (Dog) (Canis familiaris)
F1PNY2	Immunoglobulin kappa constant	IGKC	Canis lupus familiaris (Dog) (Canis familiaris)
E2R7A4	Involucrin	IVL	Canis lupus familiaris (Dog) (Canis familiaris)
Q29474	Kallikrein (EC 3.4.21.35)		Canis lupus familiaris (Dog) (Canis familiaris)
E2R1I7	KIAA1109	KIAA1109	Canis lupus familiaris (Dog) (Canis familiaris)
F1PLN1	KIAA2026	KIAA2026	Canis lupus familiaris (Dog) (Canis familiaris)
E2RFI9	Lactoperoxidase	LPO	Canis lupus familiaris (Dog) (Canis familiaris)
H2B3G5	Lipocalin Can f 6.0101 (Allergen Can f 6) (allergen Can f 6.0101)		Canis lupus familiaris (Dog) (Canis familiaris)
J9P0B5	Lipocln_cytosolic_FA-bd_dom domain-containing protein	OBP2B	Canis lupus familiaris (Dog) (Canis familiaris)
E2QWN7	Lymphocyte cytosolic protein 1	LCP1	Canis lupus familiaris (Dog) (Canis familiaris)
F1PVR0	Matrix metallopeptidase 8	MMP8	Canis lupus familiaris (Dog) (Canis familiaris)
E2REK2	MAX dimerization protein MGA	MGA	Canis lupus familiaris (Dog) (Canis familiaris)
F1Q1P4	Microtubule actin crosslinking factor 1	MACF1	Canis lupus familiaris (Dog) (Canis familiaris)
Q28226	Mucin		Canis lupus familiaris (Dog) (Canis familiaris)
F1PHH5	Mucin 5B, oligomeric mucus/gel-forming	MUC5B	Canis lupus familiaris (Dog) (Canis familiaris)
F1PB36	MYC binding protein 2	MYCBP2	Canis lupus familiaris (Dog) (Canis familiaris)
E2RM94	Neurobeachin like 1	NBEAL1	Canis lupus familiaris (Dog) (Canis familiaris)
F1PB98	Neuron navigator 2	NAV2	Canis lupus familiaris (Dog) (Canis familiaris)
F1PNX9	Neuron navigator 3	NAV3	Canis lupus familiaris (Dog) (Canis familiaris)
Q8MJD1	Neutrophil elastase	ELA2 ELANE	Canis lupus familiaris (Dog) (Canis familiaris)
E2QSZ7	Non-specific serine/threonine protein kinase (EC 2.7.11.1)	PAK6	Canis lupus familiaris (Dog) (Canis familiaris)
E2RT65	Phosphoglycerate mutase (EC 5.4.2.11) (EC 5.4.2.4)	PGAM1	Canis lupus familiaris (Dog) (Canis familiaris)
F1PMU1	Pinin	PNN	Canis lupus familiaris (Dog) (Canis familiaris)
E2RG26	PPARG related coactivator 1	PPRC1	Canis lupus familiaris (Dog) (Canis familiaris)
E2R0H6	Prolactin induced protein	PIP	Canis lupus familiaris (Dog) (Canis familiaris)
J9PAQ5	Protein S100 (S100 calcium-binding protein)	S100A12	Canis lupus familiaris (Dog) (Canis familiaris)
J9P4Y2	Protein S100 (S100 calcium-binding protein)	S100A2	Canis lupus familiaris (Dog) (Canis familiaris)
C0LQL0	Protein S100 (S100 calcium-binding protein)	S100A8 S100A6	Canis lupus familiaris (Dog) (Canis familiaris)
F1PHR2	Pyruvate kinase (EC 2.7.1.40)	PKM	Canis lupus familiaris (Dog) (Canis familiaris)
E2RAL0	Rho GDP dissociation inhibitor beta	ARHGDIB	Canis lupus familiaris (Dog) (Canis familiaris)
E2R5P5	S100 calcium binding protein A8	S100A8 S100A6	Canis lupus familiaris (Dog) (Canis familiaris)
A2VEC8	SCO-spondin	sspo	Canis lupus familiaris (Dog) (Canis familiaris)
E2R2L2	Serine/threonine-protein kinase mTOR (EC 2.7.11.1)	MTOR	Canis lupus familiaris (Dog) (Canis familiaris)
E2RKJ6	Serpin family B member 1	SERPINB1	Canis lupus familiaris (Dog) (Canis familiaris)
F2Z4Q6	Serum albumin	AFP ALB	Canis lupus familiaris (Dog) (Canis familiaris)
J9P7I2	Spectrin repeat containing nuclear envelope protein 1	SYNE1	Canis lupus familiaris (Dog) (Canis familiaris)
F1Q3V9	Spectrin repeat containing nuclear envelope protein 2	SYNE2	Canis lupus familiaris (Dog) (Canis familiaris)
F1PQ93	Stratifin	SFN	Canis lupus familiaris (Dog) (Canis familiaris)
F1P9A6	Teneurin transmembrane protein 3	TENM3	Canis lupus familiaris (Dog) (Canis familiaris)
J9NWJ5	Thioredoxin		Canis lupus familiaris (Dog) (Canis familiaris)
F1PV45	Titin	TTN	Canis lupus familiaris (Dog) (Canis familiaris)
J9P430	Transferrin	TF	Canis lupus familiaris (Dog) (Canis familiaris)
F1PE28	Transketolase	TKT	Canis lupus familiaris (Dog) (Canis familiaris)
F6UQL7	Transmembrane channel-like protein	TMC3	Canis lupus familiaris (Dog) (Canis familiaris)
E2R5U8	Transthyretin	TTR	Canis lupus familiaris (Dog) (Canis familiaris)
F1PKW7	Tyrosine 3-monooxygenase/tryptophan 5-monooxygenase activation protein beta	YWHAB	Canis lupus familiaris (Dog) (Canis familiaris)
E2RF02	Ubiquitin protein ligase E3 component n-recognin 4	UBR4	Canis lupus familiaris (Dog) (Canis familiaris)
F6USN4	Uncharacterized protein	LOC477699	Canis lupus familiaris (Dog) (Canis familiaris)
J9P839	Uncharacterized protein	LOC612244	Canis lupus familiaris (Dog) (Canis familiaris)
E2RH46	Uncharacterized protein		Canis lupus familiaris (Dog) (Canis familiaris)
J9NW38	Uncharacterized protein		Canis lupus familiaris (Dog) (Canis familiaris)
J9P9J6	Uncharacterized protein		Canis lupus familiaris (Dog) (Canis familiaris)
F6Y6T8	Uncharacterized protein	PIGR	Canis lupus familiaris (Dog) (Canis familiaris)
J9P7B6	Uncharacterized protein	LOC100687441	Canis lupus familiaris (Dog) (Canis familiaris)
J9NTI8	Uncharacterized protein	LOC100688914	Canis lupus familiaris (Dog) (Canis familiaris)
F1P6A9	Uncharacterized protein		Canis lupus familiaris (Dog) (Canis familiaris)
F1PR54	Uncharacterized protein	LTF	Canis lupus familiaris (Dog) (Canis familiaris)
E2RCC8	Uncharacterized protein		Canis lupus familiaris (Dog) (Canis familiaris)
J9NYW7	Uncharacterized protein		Canis lupus familiaris (Dog) (Canis familiaris)
F1P6R7	Uncharacterized protein	LOC479912	Canis lupus familiaris (Dog) (Canis familiaris)
J9PBN6	Uncharacterized protein	LOC477699	Canis lupus familiaris (Dog) (Canis familiaris)
F1PKQ1	Uncharacterized protein	LOC611632	Canis lupus familiaris (Dog) (Canis familiaris)
F1PR78	Uncharacterized protein	LOC111092171	Canis lupus familiaris (Dog) (Canis familiaris)
J9NUN7	Uncharacterized protein		Canis lupus familiaris (Dog) (Canis familiaris)
F1PAH2	Voltage-dependent R-type calcium channel subunit alpha	CACNA1E	Canis lupus familiaris (Dog) (Canis familiaris)
E2RLD7	WD repeat and FYVE domain containing 3	WDFY3	Canis lupus familiaris (Dog) (Canis familiaris)
F1PKS2	Zinc finger E-box binding homeobox 2	ZEB2	Canis lupus familiaris (Dog) (Canis familiaris)
F1PAV4	Zinc finger FYVE-type containing 26	ZFYVE26	Canis lupus familiaris (Dog) (Canis familiaris)
F1Q2Y5	Zymogen granule protein 16B	ZG16B	Canis lupus familiaris (Dog) (Canis familiaris)

## Sheet: Supplementary table S2
Supplementary table S2 - Specific proteins identified in dogs without dental calculus
Acession number	Protein names	Gene names	Organism
F6XNM6	5'-3' exoribonuclease 1 (EC 3.1.13.-)	XRN1	Canis lupus familiaris (Dog) (Canis familiaris)
E2QXA3	Acyl-CoA dehydrogenase very long chain	ACADVL	Canis lupus familiaris (Dog) (Canis familiaris)
F1PY47	Adherens junctions associated protein 1	AJAP1	Canis lupus familiaris (Dog) (Canis familiaris)
E2RAI9	Adhesion G protein-coupled receptor F1	ADGRF1	Canis lupus familiaris (Dog) (Canis familiaris)
F1PX49	Adhesion G protein-coupled receptor G4	ADGRG4	Canis lupus familiaris (Dog) (Canis familiaris)
E2RHR0	ADP ribosylation factor GTPase activating protein 1	ARFGAP1	Canis lupus familiaris (Dog) (Canis familiaris)
E2RT92	AF4/FMR2 family member 4	AFF4	Canis lupus familiaris (Dog) (Canis familiaris)
J9P969	AHNAK nucleoprotein	AHNAK	Canis lupus familiaris (Dog) (Canis familiaris)
F1PZR4	Amyloid beta precursor protein binding family B member 1	APBB1	Canis lupus familiaris (Dog) (Canis familiaris)
F1P615	Amyloid-beta A4 protein	APP	Canis lupus familiaris (Dog) (Canis familiaris)
F1PND5	Ankyrin repeat and sterile alpha motif domain containing 1A	ANKS1A	Canis lupus familiaris (Dog) (Canis familiaris)
F1PTK2	Ankyrin repeat and sterile alpha motif domain containing 1B	ANKS1B	Canis lupus familiaris (Dog) (Canis familiaris)
F1PR91	APC regulator of WNT signaling pathway	APC	Canis lupus familiaris (Dog) (Canis familiaris)
F1PGN3	Astrotactin 2	ASTN2	Canis lupus familiaris (Dog) (Canis familiaris)
F1PTX5	ASXL transcriptional regulator 1	ASXL1 KIF3B	Canis lupus familiaris (Dog) (Canis familiaris)
F1PYK4	Bassoon presynaptic cytomatrix protein	BSN	Canis lupus familiaris (Dog) (Canis familiaris)
E2RME7	BCL6 corepressor	BCOR	Canis lupus familiaris (Dog) (Canis familiaris)
E2RDY9	Biorientation of chromosomes in cell division 1 like 1	BOD1L1	Canis lupus familiaris (Dog) (Canis familiaris)
B7UAM6	BRCA2 (Fragment)	BRCA2	Canis lupus familiaris (Dog) (Canis familiaris)
E2RR25	BTB domain containing 8	BTBD8	Canis lupus familiaris (Dog) (Canis familiaris)
E2RAD4	BUB1 mitotic checkpoint serine/threonine kinase	BUB1	Canis lupus familiaris (Dog) (Canis familiaris)
E2R083	Cadherin 7	CDH7	Canis lupus familiaris (Dog) (Canis familiaris)
E2REK6	Calmodulin	CALM1 CALM2 CALM3	Canis lupus familiaris (Dog) (Canis familiaris)
J9P950	Can f 4 variant allergen	OBP	Canis lupus familiaris (Dog) (Canis familiaris)
E2QWB0	CAP-Gly domain containing linker protein 1	CLIP1	Canis lupus familiaris (Dog) (Canis familiaris)
J9P0I9	CAP-Gly domain containing linker protein 2	CLIP2	Canis lupus familiaris (Dog) (Canis familiaris)
J9NVL6	CAP-ZIP_m domain-containing protein	WASHC2C	Canis lupus familiaris (Dog) (Canis familiaris)
F1PZC8	Caspase recruitment domain family member 11	CARD11	Canis lupus familiaris (Dog) (Canis familiaris)
J9P893	C-C motif chemokine receptor 7	CCR7	Canis lupus familiaris (Dog) (Canis familiaris)
E2RK31	Centrosomal protein 152	CEP152	Canis lupus familiaris (Dog) (Canis familiaris)
F1PYB7	Centrosomal protein 162	CEP162	Canis lupus familiaris (Dog) (Canis familiaris)
E2QWX9	Centrosomal protein 95	CEP95	Canis lupus familiaris (Dog) (Canis familiaris)
E2RTI2	Chromodomain helicase DNA binding protein 3	CHD3	Canis lupus familiaris (Dog) (Canis familiaris)
J9P8I1	Ciliary rootlet coiled-coil, rootletin	CROCC	Canis lupus familiaris (Dog) (Canis familiaris)
E2RDS3	Claudin	CLDN14	Canis lupus familiaris (Dog) (Canis familiaris)
E2QXU0	Coiled-coil domain containing 177	CCDC177	Canis lupus familiaris (Dog) (Canis familiaris)
J9NW91	Coiled-coil domain containing 73	CCDC73	Canis lupus familiaris (Dog) (Canis familiaris)
E2R0D7	Collagen type VI alpha 6 chain	COL6A6	Canis lupus familiaris (Dog) (Canis familiaris)
F1P8W5	Component of oligomeric golgi complex 2	COG2	Canis lupus familiaris (Dog) (Canis familiaris)
F1PS60	Cordon-bleu WH2 repeat protein like 1	COBLL1	Canis lupus familiaris (Dog) (Canis familiaris)
E2RMX4	Cryptochrome circadian regulator 1	CRY1	Canis lupus familiaris (Dog) (Canis familiaris)
F1P674	CUGBP Elav-like family member 2	CELF2	Canis lupus familiaris (Dog) (Canis familiaris)
F1PD21	Cytoplasmic linker associated protein 1	CLASP1	Canis lupus familiaris (Dog) (Canis familiaris)
F6Y4F1	Dachsous cadherin-related 1	DCHS1	Canis lupus familiaris (Dog) (Canis familiaris)
E2R9D9	Death domain containing 1	DTHD1	Canis lupus familiaris (Dog) (Canis familiaris)
E2RPW2	Dedicator of cytokinesis 3	DOCK3	Canis lupus familiaris (Dog) (Canis familiaris)
F1PSR2	Dedicator of cytokinesis 5	DOCK5	Canis lupus familiaris (Dog) (Canis familiaris)
F1PEV3	Deltex E3 ubiquitin ligase 3L	DTX3L	Canis lupus familiaris (Dog) (Canis familiaris)
E2RR69	Deoxynucleotidyltransferase terminal interacting protein 2	DNTTIP2	Canis lupus familiaris (Dog) (Canis familiaris)
E2RKG0	Dermokine	DMKN	Canis lupus familiaris (Dog) (Canis familiaris)
O77704	Desmocollin type 2 (Fragment)	DSC2	Canis lupus familiaris (Dog) (Canis familiaris)
E2RC81	DNA polymerase eta	POLH	Canis lupus familiaris (Dog) (Canis familiaris)
E2RLR7	Doublesex and mab-3 related transcription factor 1	DMRT1	Canis lupus familiaris (Dog) (Canis familiaris)
J9NT00	Dynein axonemal heavy chain 3	DNAH3	Canis lupus familiaris (Dog) (Canis familiaris)
J9P0W8	Dystonin	DST	Canis lupus familiaris (Dog) (Canis familiaris)
F6XY29	E2F transcription factor 7	E2F7	Canis lupus familiaris (Dog) (Canis familiaris)
J9NXT6	E3 ubiquitin-protein ligase (EC 2.3.2.26)	NEDD4L	Canis lupus familiaris (Dog) (Canis familiaris)
F6X9P0	E3 ubiquitin-protein ligase (EC 2.3.2.27)	UBR1	Canis lupus familiaris (Dog) (Canis familiaris)
F1PYA6	Ecm29 proteasome adaptor and scaffold	ECPAS	Canis lupus familiaris (Dog) (Canis familiaris)
E2R994	ETAA1 activator of ATR kinase	ETAA1	Canis lupus familiaris (Dog) (Canis familiaris)
E2RTH7	Family with sequence similarity 71 member A	FAM71A	Canis lupus familiaris (Dog) (Canis familiaris)
F6XXM1	FAT atypical cadherin 1	FAT1	Canis lupus familiaris (Dog) (Canis familiaris)
E2RM62	FAT atypical cadherin 2	FAT2	Canis lupus familiaris (Dog) (Canis familiaris)
F1PJH2	FAT atypical cadherin 3	FAT3	Canis lupus familiaris (Dog) (Canis familiaris)
J9PBL7	F-box protein 42	FBXO42	Canis lupus familiaris (Dog) (Canis familiaris)
E2QZU9	Fem-1 homolog C	FEM1C	Canis lupus familiaris (Dog) (Canis familiaris)
E2RHX5	FERM and PDZ domain containing 1	FRMPD1	Canis lupus familiaris (Dog) (Canis familiaris)
J9NXA4	FERM, ARH/RhoGEF and pleckstrin domain protein 2	FARP2	Canis lupus familiaris (Dog) (Canis familiaris)
E2R9U9	FERM, ARH/RhoGEF and pleckstrin domain protein 2	FARP2	Canis lupus familiaris (Dog) (Canis familiaris)
E2RSG6	Fibronectin type III domain containing 1	FNDC1	Canis lupus familiaris (Dog) (Canis familiaris)
F1PDY0	Folliculin interacting protein 2	FNIP2	Canis lupus familiaris (Dog) (Canis familiaris)
F1PY16	Forkhead box P1	FOXP1	Canis lupus familiaris (Dog) (Canis familiaris)
F1P9U6	Fraser extracellular matrix complex subunit 1	FRAS1	Canis lupus familiaris (Dog) (Canis familiaris)
F1PA94	FRY like transcription coactivator	FRYL	Canis lupus familiaris (Dog) (Canis familiaris)
J9NYT0	FYVE, RhoGEF and PH domain containing 6	FGD6	Canis lupus familiaris (Dog) (Canis familiaris)
F6UQ63	Growth arrest specific 2 like 1	GAS2L1	Canis lupus familiaris (Dog) (Canis familiaris)
F1PJ23	Growth hormone receptor	GHR	Canis lupus familiaris (Dog) (Canis familiaris)
E2RC60	GTP binding protein 2	GTPBP2	Canis lupus familiaris (Dog) (Canis familiaris)
E2REI0	HEAT repeat containing 5A	HEATR5A	Canis lupus familiaris (Dog) (Canis familiaris)
E2QYQ5	HECT and RLD domain containing E3 ubiquitin protein ligase family member 1	HERC1	Canis lupus familiaris (Dog) (Canis familiaris)
F1Q450	HECT domain E3 ubiquitin protein ligase 4	HECTD4	Canis lupus familiaris (Dog) (Canis familiaris)
F1PXF9	Hemicentin 1	HMCN1	Canis lupus familiaris (Dog) (Canis familiaris)
F1PZC6	Histidine rich glycoprotein	HRG	Canis lupus familiaris (Dog) (Canis familiaris)
F6X834	Histone H2A	H2AZ1	Canis lupus familiaris (Dog) (Canis familiaris)
H9GWB1	Histone H2B	H2BC13 H2BC14 H2BC17 H2BC4 H2BC8 H2BC9 LOC478743	Canis lupus familiaris (Dog) (Canis familiaris)
J9PB22	Histone H3	H3C6 H3C1 H3C10 H3C11 H3C12 H3C3 H3C7 H3C8 LOC488263 LOC611519	Canis lupus familiaris (Dog) (Canis familiaris)
E2QXV1	Host cell factor C1	HCFC1	Canis lupus familiaris (Dog) (Canis familiaris)
F1PDJ7	Ig-like domain-containing protein	AZGP1	Canis lupus familiaris (Dog) (Canis familiaris)
E2RSV0	Importin 4	IPO4	Canis lupus familiaris (Dog) (Canis familiaris)
E2RMC0	Inositol 1,4,5-trisphosphate receptor type 3	ITPR3	Canis lupus familiaris (Dog) (Canis familiaris)
J9P7K0	Inositol hexakisphosphate and diphosphoinositol-pentakisphosphate kinase (EC 2.7.4.21) (EC 2.7.4.24)	PPIP5K1	Canis lupus familiaris (Dog) (Canis familiaris)
Q9TU04	Integrin beta (Fragment)	ITGB2	Canis lupus familiaris (Dog) (Canis familiaris)
F1PIL9	Interleukin 1 receptor accessory protein	IL1RAP	Canis lupus familiaris (Dog) (Canis familiaris)
J9NXP4	ITPR interacting domain containing 2	ITPRID2	Canis lupus familiaris (Dog) (Canis familiaris)
E2RJY9	Jade family PHD finger 3	JADE3	Canis lupus familiaris (Dog) (Canis familiaris)
F1PPJ4	Kalirin RhoGEF kinase	KALRN	Canis lupus familiaris (Dog) (Canis familiaris)
E2R150	Keratin 24	KRT24	Canis lupus familiaris (Dog) (Canis familiaris)
F1PTY1	Keratin 3	KRT3	Canis lupus familiaris (Dog) (Canis familiaris)
L7N095	Keratin 75	KRT75	Canis lupus familiaris (Dog) (Canis familiaris)
J9P0I1	Keratin 9	KRT9	Canis lupus familiaris (Dog) (Canis familiaris)
F1PYU9	Keratin, type I cytoskeletal 10	KRT10	Canis lupus familiaris (Dog) (Canis familiaris)
F1PHH7	KIAA1324 like	ELAPOR2 KIAA1324L	Canis lupus familiaris (Dog) (Canis familiaris)
J9P9D4	KIAA1958	KIAA1958	Canis lupus familiaris (Dog) (Canis familiaris)
J9P1C1	Kinesin family member 20B	KIF20B	Canis lupus familiaris (Dog) (Canis familiaris)
F1Q2H7	Kinesin family member 26B	KIF26B	Canis lupus familiaris (Dog) (Canis familiaris)
J9NT91	Kinesin-like protein	KIF12	Canis lupus familiaris (Dog) (Canis familiaris)
F1PXZ5	Lamin tail domain containing 2	LMNTD2	Canis lupus familiaris (Dog) (Canis familiaris)
F1PPZ1	LDL receptor related protein 1B	LRP1B	Canis lupus familiaris (Dog) (Canis familiaris)
F1PST3	LDL receptor related protein 4	LRP4	Canis lupus familiaris (Dog) (Canis familiaris)
F1PHH4	Leucine rich repeat kinase 2	LRRK2	Canis lupus familiaris (Dog) (Canis familiaris)
F1PJM6	MAP7 domain containing 3	MAP7D3	Canis lupus familiaris (Dog) (Canis familiaris)
J9NZW2	MICAL like 2	MICALL2	Canis lupus familiaris (Dog) (Canis familiaris)
E2R4N3	Midasin	MDN1	Canis lupus familiaris (Dog) (Canis familiaris)
E2QVF3	Mitogen-activated protein kinase 6	MAPK6	Canis lupus familiaris (Dog) (Canis familiaris)
E2QXP7	M-phase phosphoprotein 9	MPHOSPH9	Canis lupus familiaris (Dog) (Canis familiaris)
F1PKA4	MTSS I-BAR domain containing 1	MTSS1	Canis lupus familiaris (Dog) (Canis familiaris)
A0A0E4AY72	Mucin-like 1	MUCL1	Canis lupus familiaris (Dog) (Canis familiaris)
F1PBA3	Myocardin	MYOCD	Canis lupus familiaris (Dog) (Canis familiaris)
J9P7F1	NEDD4 binding protein 2	N4BP2	Canis lupus familiaris (Dog) (Canis familiaris)
F1P899	Netrin receptor UNC5	UNC5A	Canis lupus familiaris (Dog) (Canis familiaris)
F6X406	Neuregulin 2	NRG2	Canis lupus familiaris (Dog) (Canis familiaris)
E2QWB6	Neurobeachin	NBEA	Canis lupus familiaris (Dog) (Canis familiaris)
J9P651	Neuromedin U receptor 1	NMUR1	Canis lupus familiaris (Dog) (Canis familiaris)
J9NTU9	NHS like 1	NHSL1	Canis lupus familiaris (Dog) (Canis familiaris)
J9JHB1	Nischarin	NISCH	Canis lupus familiaris (Dog) (Canis familiaris)
F1PSA2	NLR family pyrin domain containing 5	NLRP5	Canis lupus familiaris (Dog) (Canis familiaris)
E2RIW3	Nuclear factor related to kappaB binding protein	NFRKB	Canis lupus familiaris (Dog) (Canis familiaris)
E2R698	Nuclear receptor coactivator 6	NCOA6	Canis lupus familiaris (Dog) (Canis familiaris)
E2RBD1	Nucleolar and coiled-body phosphoprotein 1	NOLC1	Canis lupus familiaris (Dog) (Canis familiaris)
J9P446	Olfactory receptor	OR13C1 COR13C13	Canis lupus familiaris (Dog) (Canis familiaris)
J9P6I6	Oligodendrocyte transcription factor 2	OLIG2	Canis lupus familiaris (Dog) (Canis familiaris)
F1PS33	Otogelin	OTOG	Canis lupus familiaris (Dog) (Canis familiaris)
F1PJ53	Oxysterol-binding protein	OSBP2	Canis lupus familiaris (Dog) (Canis familiaris)
E2RCE4	PAS domain containing serine/threonine kinase	PASK	Canis lupus familiaris (Dog) (Canis familiaris)
J9JHP1	Perilipin 4	PLIN4	Canis lupus familiaris (Dog) (Canis familiaris)
F1PKU2	Peroxidasin like	PXDNL	Canis lupus familiaris (Dog) (Canis familiaris)
E2RCU2	Phosphodiesterase (EC 3.1.4.-)	PDE4A	Canis lupus familiaris (Dog) (Canis familiaris)
E2RRC9	Phosphoglycerate kinase (EC 2.7.2.3)	PGK1	Canis lupus familiaris (Dog) (Canis familiaris)
J9P531	Phosphoinositide phospholipase C (EC 3.1.4.11)	PLCE1	Canis lupus familiaris (Dog) (Canis familiaris)
F1PX41	Phospholipid-transporting ATPase (EC 7.6.2.1)	ATP11C	Canis lupus familiaris (Dog) (Canis familiaris)
F1Q2N0	Piccolo presynaptic cytomatrix protein	PCLO	Canis lupus familiaris (Dog) (Canis familiaris)
Q06SM4	Pinin 2		Canis lupus familiaris (Dog) (Canis familiaris)
J9NYD2	Pleckstrin homology domain interacting protein	PHIP	Canis lupus familiaris (Dog) (Canis familiaris)
F1PNK7	Plexin domain containing 2	PLXDC2	Canis lupus familiaris (Dog) (Canis familiaris)
E2QX62	POC5 centriolar protein	POC5	Canis lupus familiaris (Dog) (Canis familiaris)
F1PP02	Poly [ADP-ribose] polymerase (PARP) (EC 2.4.2.-)	PARP8	Canis lupus familiaris (Dog) (Canis familiaris)
J9NXB3	Potassium voltage-gated channel subfamily H member 3	KCNH3	Canis lupus familiaris (Dog) (Canis familiaris)
J9NX01	Programmed cell death 4	PDCD4	Canis lupus familiaris (Dog) (Canis familiaris)
F6UU59	Proline rich mitotic checkpoint control factor	PRCC	Canis lupus familiaris (Dog) (Canis familiaris)
F1PIR4	PTPRF interacting protein alpha 2	PPFIA2	Canis lupus familiaris (Dog) (Canis familiaris)
F1PQM1	Purine nucleoside phosphorylase (EC 2.4.2.1) (Inosine-guanosine phosphorylase)	PNP	Canis lupus familiaris (Dog) (Canis familiaris)
E2RKH7	R3H domain and coiled-coil containing 1 like	R3HCC1L	Canis lupus familiaris (Dog) (Canis familiaris)
E2RKG1	Rab proteins geranylgeranyltransferase component A	CHM	Canis lupus familiaris (Dog) (Canis familiaris)
F1PA81	RAN binding protein 2	RANBP2	Canis lupus familiaris (Dog) (Canis familiaris)
J9NYT7	Ras protein specific guanine nucleotide releasing factor 2	RASGRF2	Canis lupus familiaris (Dog) (Canis familiaris)
F1PFI3	Redoxin domain-containing protein	PRDX5	Canis lupus familiaris (Dog) (Canis familiaris)
E2QYK9	Regulation of nuclear pre-mRNA domain containing 2	RPRD2	Canis lupus familiaris (Dog) (Canis familiaris)
E2R925	Reticulon	RTN4	Canis lupus familiaris (Dog) (Canis familiaris)
J9P8B7	Retinoic acid induced 1	RAI1	Canis lupus familiaris (Dog) (Canis familiaris)
F1PIU2	Retinol dehydrogenase 5	RDH5	Canis lupus familiaris (Dog) (Canis familiaris)
F1PL93	Rho GDP dissociation inhibitor alpha	ARHGDIA	Canis lupus familiaris (Dog) (Canis familiaris)
F1PVD0	Rho GTPase activating protein 11A	ARHGAP11A	Canis lupus familiaris (Dog) (Canis familiaris)
F1PET2	Rho guanine nucleotide exchange factor 12	ARHGEF12	Canis lupus familiaris (Dog) (Canis familiaris)
J9NTA9	RIC1 homolog, RAB6A GEF complex partner 1	RIC1	Canis lupus familiaris (Dog) (Canis familiaris)
F6XHX3	RNA binding motif protein 23	RBM23	Canis lupus familiaris (Dog) (Canis familiaris)
F6XEW2	RNA binding protein with serine rich domain 1	RNPS1	Canis lupus familiaris (Dog) (Canis familiaris)
F1PJJ8	Rotatin	RTTN	Canis lupus familiaris (Dog) (Canis familiaris)
J9P957	RUNX family transcription factor 2	RUNX2	Canis lupus familiaris (Dog) (Canis familiaris)
J9P4F0	SAC1 like phosphatidylinositide phosphatase	SACM1L	Canis lupus familiaris (Dog) (Canis familiaris)
F1PWM9	Sarcoglycan zeta	SGCZ	Canis lupus familiaris (Dog) (Canis familiaris)
E2QUI2	Sarcolemma associated protein	SLMAP	Canis lupus familiaris (Dog) (Canis familiaris)
J9NWV7	Scm polycomb group protein like 2	SCML2	Canis lupus familiaris (Dog) (Canis familiaris)
F1Q2Z4	Serine/arginine repetitive matrix 2	SRRM2	Canis lupus familiaris (Dog) (Canis familiaris)
F1PBJ2	Serine/threonine kinase 10	STK10	Canis lupus familiaris (Dog) (Canis familiaris)
E2RNE1	Serpin family A member 12	SERPINA12	Canis lupus familiaris (Dog) (Canis familiaris)
F1PBU5	SMG1 nonsense mediated mRNA decay associated PI3K related kinase	SMG1	Canis lupus familiaris (Dog) (Canis familiaris)
E2R8G0	SNF2 histone linker PHD RING helicase	SHPRH	Canis lupus familiaris (Dog) (Canis familiaris)
F1Q0H9	Solute carrier family 1 member 4	SLC1A4	Canis lupus familiaris (Dog) (Canis familiaris)
E2RRI1	Solute carrier family 12 member 1	SLC12A1	Canis lupus familiaris (Dog) (Canis familiaris)
E2QX44	Solute carrier family 29 member 4	SLC29A4	Canis lupus familiaris (Dog) (Canis familiaris)
F1PSY8	Sorting nexin 13	SNX13	Canis lupus familiaris (Dog) (Canis familiaris)
E2RME9	Sphingosine-1-phosphate lyase 1	SGPL1	Canis lupus familiaris (Dog) (Canis familiaris)
W5VNF7	Sphingosine-1-phosphate receptor 1	S1PR1	Canis lupus familiaris (Dog) (Canis familiaris)
E2RF74	Sphingosine-1-phosphate receptor 3	S1PR3	Canis lupus familiaris (Dog) (Canis familiaris)
J9NXB8	SR-related CTD associated factor 1	SCAF1	Canis lupus familiaris (Dog) (Canis familiaris)
F1PYA1	StAR related lipid transfer domain containing 9	STARD9	Canis lupus familiaris (Dog) (Canis familiaris)
F1Q1Q3	Sterile alpha motif domain containing 11	SAMD11	Canis lupus familiaris (Dog) (Canis familiaris)
F1P6G1	Supervillin	SVIL	Canis lupus familiaris (Dog) (Canis familiaris)
E2RHS3	Supplementary table S1 - Protein phosphatase 1 regulatory subunit	PPP1R12B	Canis lupus familiaris (Dog) (Canis familiaris)
A0M8V2	Suppression of tumorigenicity 7, isoform a (Fragment)	ST7	Canis lupus familiaris (Dog) (Canis familiaris)
E2RSC5	Talin 2	TLN2	Canis lupus familiaris (Dog) (Canis familiaris)
J9NW12	TAO kinase 2	TAOK2 TMEM219	Canis lupus familiaris (Dog) (Canis familiaris)
J9P1H0	TBC1 domain family member 5	TBC1D5	Canis lupus familiaris (Dog) (Canis familiaris)
F1PRB7	Testis expressed 15, meiosis and synapsis associated	TEX15	Canis lupus familiaris (Dog) (Canis familiaris)
F1PS68	Thioredoxin domain containing 2	TXNDC2	Canis lupus familiaris (Dog) (Canis familiaris)
F1PI49	TIR domain-containing adapter molecule 1 (TICAM-1)	TICAM1	Canis lupus familiaris (Dog) (Canis familiaris)
F1PJF4	TOG array regulator of axonemal microtubules 1	TOGARAM1	Canis lupus familiaris (Dog) (Canis familiaris)
F1P8L4	Transcription activation suppressor family member 2	TASOR2 FAM208B	Canis lupus familiaris (Dog) (Canis familiaris)
F6V1W9	Transferrin	TF	Canis lupus familiaris (Dog) (Canis familiaris)
F1PET0	Transient receptor potential cation channel subfamily M member 8	TRPM8	Canis lupus familiaris (Dog) (Canis familiaris)
E2R0X2	Transmembrane and coiled-coil domains 3	TMCO3	Canis lupus familiaris (Dog) (Canis familiaris)
F1PW92	Transmembrane O-mannosyltransferase targeting cadherins 2	TMTC2	Canis lupus familiaris (Dog) (Canis familiaris)
F1PPQ9	Transmembrane protein 234	TMEM234	Canis lupus familiaris (Dog) (Canis familiaris)
F1Q0K5	Triokinase and FMN cyclase	TKFC	Canis lupus familiaris (Dog) (Canis familiaris)
E2RK08	Ubiquitin carboxyl-terminal hydrolase 37	USP37	Canis lupus familiaris (Dog) (Canis familiaris)
E2RKV1	Ubiquitin specific peptidase 36	USP36	Canis lupus familiaris (Dog) (Canis familiaris)
E2QYI5	Unc-13 homolog C	UNC13C	Canis lupus familiaris (Dog) (Canis familiaris)
F1PII4	Uncharacterized protein		Canis lupus familiaris (Dog) (Canis familiaris)
E2RBR8	Uncharacterized protein		Canis lupus familiaris (Dog) (Canis familiaris)
F1PCU6	Uncharacterized protein	IQCN	Canis lupus familiaris (Dog) (Canis familiaris)
F6XR48	Uncharacterized protein	LOC100685565	Canis lupus familiaris (Dog) (Canis familiaris)
J9NYY3	Uncharacterized protein		Canis lupus familiaris (Dog) (Canis familiaris)
F1P9A1	Vacuolar protein sorting 13 homolog D	VPS13D	Canis lupus familiaris (Dog) (Canis familiaris)
F6ULQ1	Voltage-dependent T-type calcium channel subunit alpha	CACNA1G	Canis lupus familiaris (Dog) (Canis familiaris)
E2R4W6	WD repeat domain 81	WDR81	Canis lupus familiaris (Dog) (Canis familiaris)
F1PCJ4	Xin actin binding repeat containing 2	XIRP2	Canis lupus familiaris (Dog) (Canis familiaris)
J9NTU6	YEATS domain containing 2	YEATS2	Canis lupus familiaris (Dog) (Canis familiaris)
F1PLQ4	YTH N6-methyladenosine RNA binding protein 1	YTHDF1	Canis lupus familiaris (Dog) (Canis familiaris)
E2RLI1	Zinc finger and AT-hook domain containing	ZFAT	Canis lupus familiaris (Dog) (Canis familiaris)
E2RRY0	Zinc finger FYVE domain-containing protein	ZFYVE16	Canis lupus familiaris (Dog) (Canis familiaris)
J9P4G3	Zinc finger GRF-type containing 1	ZGRF1	Canis lupus familiaris (Dog) (Canis familiaris)
E2RBC5	Zinc finger homeobox 3	ZFHX3	Canis lupus familiaris (Dog) (Canis familiaris)
E2R4S1	Zinc finger homeobox 4	ZFHX4	Canis lupus familiaris (Dog) (Canis familiaris)
E2QW50	Zinc finger protein 532	ZNF532	Canis lupus familiaris (Dog) (Canis familiaris)
E2QUK4	Zinc finger protein 827	ZNF827	Canis lupus familiaris (Dog) (Canis familiaris)

## Sheet: Supplementary table S3
Supplementary table S3 -Specific proteins identified in dogs with dental calculus
Acession number	Protein names	Gene names	Organism
F6XJT6	1-phosphatidylinositol 4,5-bisphosphate phosphodiesterase (EC 3.1.4.11)	PLCB4	Canis lupus familiaris (Dog) (Canis familiaris)
F2Z4N7	Actin alpha cardiac muscle 1	ACTC1	Canis lupus familiaris (Dog) (Canis familiaris)
F1PCZ6	Actin binding LIM protein family member 2	ABLIM2	Canis lupus familiaris (Dog) (Canis familiaris)
F1Q0I9	Actin filament associated protein 1 like 2	AFAP1L2	Canis lupus familiaris (Dog) (Canis familiaris)
E2R5T9	Actinin alpha 4	ACTN4	Canis lupus familiaris (Dog) (Canis familiaris)
E2RAK2	Adhesion G protein-coupled receptor F5	ADGRF5	Canis lupus familiaris (Dog) (Canis familiaris)
F1PBM0	Adhesion G protein-coupled receptor G6	ADGRG6	Canis lupus familiaris (Dog) (Canis familiaris)
F1PVA2	Adhesion G protein-coupled receptor V1	ADGRV1	Canis lupus familiaris (Dog) (Canis familiaris)
J9NW94	ALMS1 centrosome and basal body associated protein	ALMS1	Canis lupus familiaris (Dog) (Canis familiaris)
F6XIT9	Alpha kinase 2	ALPK2	Canis lupus familiaris (Dog) (Canis familiaris)
F1PQ97	Alpha-2-macroglobulin like 1	A2ML1	Canis lupus familiaris (Dog) (Canis familiaris)
F1PUW7	Amino acid transporter	SLC1A1	Canis lupus familiaris (Dog) (Canis familiaris)
E2QXI3	Aminoacyl tRNA synthetase complex interacting multifunctional protein 1	AIMP1	Canis lupus familiaris (Dog) (Canis familiaris)
F1PQJ4	Anion exchange protein	SLC4A9	Canis lupus familiaris (Dog) (Canis familiaris)
F1PQN7	Ankyrin repeat and BTB domain containing 2	ABTB2	Canis lupus familiaris (Dog) (Canis familiaris)
F1P6B7	Annexin	ANXA1	Canis lupus familiaris (Dog) (Canis familiaris)
F6XGX8	APC regulator of WNT signaling pathway 2	APC2	Canis lupus familiaris (Dog) (Canis familiaris)
E2R8C0	Apoptotic chromatin condensation inducer 1	ACIN1	Canis lupus familiaris (Dog) (Canis familiaris)
E2RBG2	ASXL transcriptional regulator 3	ASXL3	Canis lupus familiaris (Dog) (Canis familiaris)
F1P6H5	Ataxin 7 like 1	ATXN7L1	Canis lupus familiaris (Dog) (Canis familiaris)
F1Q0P9	AT-hook containing transcription factor 1	AHCTF1	Canis lupus familiaris (Dog) (Canis familiaris)
E2QUX2	ATP binding cassette subfamily A member 1	ABCA1	Canis lupus familiaris (Dog) (Canis familiaris)
J9NZP6	ATP binding cassette subfamily A member 13	ABCA13	Canis lupus familiaris (Dog) (Canis familiaris)
E2RRW1	ATPase family AAA domain containing 2	ATAD2	Canis lupus familiaris (Dog) (Canis familiaris)
J9NTZ2	ATPase family AAA domain containing 5	ATAD5	Canis lupus familiaris (Dog) (Canis familiaris)
J9P2H2	ATR serine/threonine kinase	ATR	Canis lupus familiaris (Dog) (Canis familiaris)
E2RFI5	AT-rich interaction domain 3B	ARID3B	Canis lupus familiaris (Dog) (Canis familiaris)
F1PPE5	Biorientation of chromosomes in cell division 1 like 1	BOD1L1	Canis lupus familiaris (Dog) (Canis familiaris)
B7UAP0	BRCA2 (Fragment)	BRCA2	Canis lupus familiaris (Dog) (Canis familiaris)
E2RA54	Bromodomain and WD repeat domain containing 3	BRWD3	Canis lupus familiaris (Dog) (Canis familiaris)
E2R0Z7	BTB domain containing 10	BTBD10	Canis lupus familiaris (Dog) (Canis familiaris)
E2RQ88	C2CD2 like	C2CD2L	Canis lupus familiaris (Dog) (Canis familiaris)
F1P6U6	Cadherin 11	CDH11	Canis lupus familiaris (Dog) (Canis familiaris)
F1PNU9	Calcium voltage-gated channel auxiliary subunit beta 4	CACNB4	Canis lupus familiaris (Dog) (Canis familiaris)
E2QUC1	Calcium/calmodulin dependent protein kinase IG	CAMK1G	Canis lupus familiaris (Dog) (Canis familiaris)
A2SXS6	Calcium-sensing receptor	CASR	Canis lupus familiaris (Dog) (Canis familiaris)
E2R8T7	Calpain 3	CAPN3	Canis lupus familiaris (Dog) (Canis familiaris)
F1PYE3	Canine mammary tumor (Heat shock protein 27 kDa beta-1) (Heat shock protein beta-1)	HSPB1 Hsp27	Canis lupus familiaris (Dog) (Canis familiaris)
J9P266	Carbamoyl-phosphate synthetase 2, aspartate transcarbamylase, and dihydroorotase	CAD	Canis lupus familiaris (Dog) (Canis familiaris)
Q004B1	Carcinoembryonic antigen-related cell adhesion molecule 1 isoform 4S	CEACAM1	Canis lupus familiaris (Dog) (Canis familiaris)
F1PQC8	Cardiomyopathy associated 5	CMYA5	Canis lupus familiaris (Dog) (Canis familiaris)
F1PGY0	Catenin delta 2	CTNND2	Canis lupus familiaris (Dog) (Canis familiaris)
E2QYD7	CDK5 regulatory subunit associated protein 1	CDK5RAP1	Canis lupus familiaris (Dog) (Canis familiaris)
F2Y836	CDKN2A interacting protein (Fragment)	CDKN2AIP	Canis lupus familiaris (Dog) (Canis familiaris)
E2RQ48	Cell migration inducing hyaluronidase 1	CEMIP	Canis lupus familiaris (Dog) (Canis familiaris)
A0A0C5E1H5	Cellular tumor antigen p53		Canis lupus familiaris (Dog) (Canis familiaris)
E2RH04	Centriolar coiled-coil protein 110	CCP110 VPS35L	Canis lupus familiaris (Dog) (Canis familiaris)
F1PRS3	Centromere protein F	CENPF	Canis lupus familiaris (Dog) (Canis familiaris)
F6X8I2	Centrosomal protein 170	CEP170	Canis lupus familiaris (Dog) (Canis familiaris)
E2QZV8	Centrosomal protein 250	CEP250	Canis lupus familiaris (Dog) (Canis familiaris)
F1PNG3	Centrosomal protein 350	CEP350	Canis lupus familiaris (Dog) (Canis familiaris)
F6UNT4	Centrosomal protein 57 like 1	CEP57L1	Canis lupus familiaris (Dog) (Canis familiaris)
F1PAX2	Ceruloplasmin	CP	Canis lupus familiaris (Dog) (Canis familiaris)
J9P282	Chromosome 26 C22orf31 homolog	C26H22orf31	Canis lupus familiaris (Dog) (Canis familiaris)
E2RGU6	Chromosome 32 C4orf17 homolog	C32H4orf17	Canis lupus familiaris (Dog) (Canis familiaris)
J9P196	Coiled-coil domain containing 18	CCDC18	Canis lupus familiaris (Dog) (Canis familiaris)
J9P384	Coiled-coil domain containing 186	CCDC186	Canis lupus familiaris (Dog) (Canis familiaris)
F1Q3L3	Coiled-coil domain containing 186	CCDC186	Canis lupus familiaris (Dog) (Canis familiaris)
E2R498	Coiled-coil domain containing 88A	CCDC88A	Canis lupus familiaris (Dog) (Canis familiaris)
E2R141	Complement C8 beta chain	C8B	Canis lupus familiaris (Dog) (Canis familiaris)
F1Q3I3	Condensin complex subunit 2	NCAPH	Canis lupus familiaris (Dog) (Canis familiaris)
E2RIB6	Condensin-2 complex subunit D3	NCAPD3	Canis lupus familiaris (Dog) (Canis familiaris)
E2R9H9	Cyclin dependent kinase 12	CDK12	Canis lupus familiaris (Dog) (Canis familiaris)
J9P287	Cyclin dependent kinase 13	CDK13	Canis lupus familiaris (Dog) (Canis familiaris)
F1PBY2	Cyclin dependent kinase 18	CDK18	Canis lupus familiaris (Dog) (Canis familiaris)
E2R8B4	Cyclin N-terminal domain-containing protein	CCNB2	Canis lupus familiaris (Dog) (Canis familiaris)
F1PHB6	Cystatin A	CSTA cystatin A	Canis lupus familiaris (Dog) (Canis familiaris)
J9PAQ0	Cytoplasmic linker associated protein 1	CLASP1	Canis lupus familiaris (Dog) (Canis familiaris)
F1PLR1	Cytoplasmic linker associated protein 2	CLASP2	Canis lupus familiaris (Dog) (Canis familiaris)
F1PRZ2	Death domain-associated protein 6	DAXX	Canis lupus familiaris (Dog) (Canis familiaris)
F1P907	Dedicator of cytokinesis 2	DOCK2	Canis lupus familiaris (Dog) (Canis familiaris)
J9P0E7	DENN domain containing 2A	DENND2A	Canis lupus familiaris (Dog) (Canis familiaris)
F1PKP9	DENN domain containing 5A	DENND5A	Canis lupus familiaris (Dog) (Canis familiaris)
F1Q4D5	DNA polymerase epsilon catalytic subunit (EC 2.7.7.7)	POLE	Canis lupus familiaris (Dog) (Canis familiaris)
F1PWZ7	Doublecortin like kinase 1	DCLK1	Canis lupus familiaris (Dog) (Canis familiaris)
J9P7V7	DR1 associated protein 1	DRAP1	Canis lupus familiaris (Dog) (Canis familiaris)
F1PEK4	DS cell adhesion molecule like 1	DSCAML1	Canis lupus familiaris (Dog) (Canis familiaris)
J9NZA2	Dynamin 1 like	DNM1L	Canis lupus familiaris (Dog) (Canis familiaris)
J9NSZ6	Dynein axonemal heavy chain 8	DNAH8	Canis lupus familiaris (Dog) (Canis familiaris)
F1PUS9	Dystonin	DST	Canis lupus familiaris (Dog) (Canis familiaris)
F1PZD3	Early endosome antigen 1	EEA1	Canis lupus familiaris (Dog) (Canis familiaris)
J9P2D7	Early endosome antigen 1	EEA1	Canis lupus familiaris (Dog) (Canis familiaris)
E2RCW6	EFR3 homolog A	EFR3A	Canis lupus familiaris (Dog) (Canis familiaris)
F1PNX3	Erythrocyte membrane protein band 4.1 like 4A	EPB41L4A	Canis lupus familiaris (Dog) (Canis familiaris)
E2RIV6	Establishment of sister chromatid cohesion N-acetyltransferase 1	ESCO1	Canis lupus familiaris (Dog) (Canis familiaris)
E2RS10	Eukaryotic translation initiation factor 2 alpha kinase 4	EIF2AK4	Canis lupus familiaris (Dog) (Canis familiaris)
F1P780	Exophilin 5	EXPH5	Canis lupus familiaris (Dog) (Canis familiaris)
F1PNC2	Family with sequence similarity 217 member A	FAM217A	Canis lupus familiaris (Dog) (Canis familiaris)
F6ULF5	Family with sequence similarity 83 member D	FAM83D	Canis lupus familiaris (Dog) (Canis familiaris)
F1P769	Fas binding factor 1	FBF1	Canis lupus familiaris (Dog) (Canis familiaris)
E2RR85	FAT atypical cadherin 4	FAT4	Canis lupus familiaris (Dog) (Canis familiaris)
F1PE00	F-box protein 43	FBXO43	Canis lupus familiaris (Dog) (Canis familiaris)
E2RJD3	FERM domain containing 6	FRMD6	Canis lupus familiaris (Dog) (Canis familiaris)
J9P8M2	Fibronectin	FN1	Canis lupus familiaris (Dog) (Canis familiaris)
F1PBH4	Fibrous sheath interacting protein 1	FSIP1	Canis lupus familiaris (Dog) (Canis familiaris)
J9P7Y3	Fms related tyrosine kinase 3	FLT3	Canis lupus familiaris (Dog) (Canis familiaris)
E2QUN6	Focadhesin	FOCAD	Canis lupus familiaris (Dog) (Canis familiaris)
J9P7A6	Fructose-bisphosphate aldolase (EC 4.1.2.13)	ALDOA	Canis lupus familiaris (Dog) (Canis familiaris)
F1PBT3	Fructose-bisphosphate aldolase (EC 4.1.2.13)	ALDOA	Canis lupus familiaris (Dog) (Canis familiaris)
F1PLT6	FYVE, RhoGEF and PH domain containing 5	FGD5	Canis lupus familiaris (Dog) (Canis familiaris)
F6XPI4	G protein-coupled receptor 179	GPR179	Canis lupus familiaris (Dog) (Canis familiaris)
F1PZL0	Gasdermin A	GSDMA	Canis lupus familiaris (Dog) (Canis familiaris)
E2RRI2	GATA zinc finger domain containing 2A	GATAD2A	Canis lupus familiaris (Dog) (Canis familiaris)
E2R111	GC-rich sequence DNA-binding factor 2	GCFC2	Canis lupus familiaris (Dog) (Canis familiaris)
J9JHF7	GLOBIN domain-containing protein	LOC100855540	Canis lupus familiaris (Dog) (Canis familiaris)
E2R0I9	Glucose-6-phosphate 1-dehydrogenase (EC 1.1.1.49)	G6PD	Canis lupus familiaris (Dog) (Canis familiaris)
F1P652	Glutamate receptor interacting protein 1	GRIP1	Canis lupus familiaris (Dog) (Canis familiaris)
J9P540	Glyceraldehyde-3-phosphate dehydrogenase (EC 1.2.1.12)	LOC477441	Canis lupus familiaris (Dog) (Canis familiaris)
Q0QET4	Glyceraldehyde-3-phosphate dehydrogenase (Fragment)	GAPDH	Canis lupus familiaris (Dog) (Canis familiaris)
J9PA89	GTP_EFTU_D3 domain-containing protein (Fragment)		Canis lupus familiaris (Dog) (Canis familiaris)
F1PUB3	Heart development protein with EGF like domains 1	HEG1	Canis lupus familiaris (Dog) (Canis familiaris)
E2R0T6	Heat shock protein family A (Hsp70) member 8	HSPA8	Canis lupus familiaris (Dog) (Canis familiaris)
E2RGH9	HECT domain E3 ubiquitin protein ligase 1	HECTD1	Canis lupus familiaris (Dog) (Canis familiaris)
F6XM35	HECT, UBA and WWE domain containing E3 ubiquitin protein ligase 1	HUWE1	Canis lupus familiaris (Dog) (Canis familiaris)
J9P7X1	Histone H3	H3C13 H3C14 HIST2H3C LOC483172	Canis lupus familiaris (Dog) (Canis familiaris)
E2RRE1	HMG-box transcription factor 1	HBP1	Canis lupus familiaris (Dog) (Canis familiaris)
E2RDX4	Host cell factor C2	HCFC2	Canis lupus familiaris (Dog) (Canis familiaris)
F1P7Y7	Huntingtin	HTT	Canis lupus familiaris (Dog) (Canis familiaris)
E2RCI4	Hyaluronidase (EC 3.2.1.35) (Hyaluronoglucosaminidase)	LOC609321	Canis lupus familiaris (Dog) (Canis familiaris)
Q6SLL1	Hypoxia-inducible factor 1 alpha subunit (Fragment)		Canis lupus familiaris (Dog) (Canis familiaris)
J9P4H9	IF rod domain-containing protein	KRT14 KRT17	Canis lupus familiaris (Dog) (Canis familiaris)
E2RLU4	Insulin receptor substrate 4	IRS4	Canis lupus familiaris (Dog) (Canis familiaris)
F1PK51	Interleukin 15 receptor subunit alpha	IL15RA	Canis lupus familiaris (Dog) (Canis familiaris)
C7G0W1	Interleukin 31	IL31 IL-31	Canis lupus familiaris (Dog) (Canis familiaris)
F1PSN4	IQ motif containing H	IQCH	Canis lupus familiaris (Dog) (Canis familiaris)
F1P9N9	Jumonji domain containing 1C	JMJD1C	Canis lupus familiaris (Dog) (Canis familiaris)
E2QXS8	KAT8 regulatory NSL complex subunit 3	KANSL3	Canis lupus familiaris (Dog) (Canis familiaris)
L7N094	Keratin 3	KRT3	Canis lupus familiaris (Dog) (Canis familiaris)
J9NV61	L3MBTL histone methyl-lysine binding protein 1	L3MBTL1	Canis lupus familiaris (Dog) (Canis familiaris)
Q867A1	Laminin alpha 3 (Fragment)		Canis lupus familiaris (Dog) (Canis familiaris)
E2R1N6	Leucine rich repeats and WD repeat domain containing 1	LRWD1	Canis lupus familiaris (Dog) (Canis familiaris)
F1PVW0	L-lactate dehydrogenase (EC 1.1.1.27)	LDHA	Canis lupus familiaris (Dog) (Canis familiaris)
E2QWU9	Lysine demethylase 3A	KDM3A	Canis lupus familiaris (Dog) (Canis familiaris)
E2RQ26	Lysine methyltransferase 2D	KMT2D	Canis lupus familiaris (Dog) (Canis familiaris)
F6XA80	Lysosomal trafficking regulator	LYST	Canis lupus familiaris (Dog) (Canis familiaris)
F1PYF5	Matrix metalloproteinase-9	MMP9	Canis lupus familiaris (Dog) (Canis familiaris)
F1PX82	MCF.2 cell line derived transforming sequence	MCF2	Canis lupus familiaris (Dog) (Canis familiaris)
F1Q0K3	Microtubule associated monooxygenase, calponin and LIM domain containing 3	MICAL3	Canis lupus familiaris (Dog) (Canis familiaris)
F6XQD6	Microtubule associated protein 1B	MAP1B	Canis lupus familiaris (Dog) (Canis familiaris)
E2RSB9	Misato mitochondrial distribution and morphology regulator 1	MSTO1	Canis lupus familiaris (Dog) (Canis familiaris)
E2RHY5	Mitogen-activated protein kinase kinase kinase 10	MAP3K10	Canis lupus familiaris (Dog) (Canis familiaris)
F1PSC1	Mitogen-activated protein kinase kinase kinase kinase 4	MAP4K4	Canis lupus familiaris (Dog) (Canis familiaris)
E2RAB8	Multidrug and toxin extrusion protein (Fragment)	SLC47A2	Canis lupus familiaris (Dog) (Canis familiaris)
F1PLL7	Muscular LMNA interacting protein	MLIP	Canis lupus familiaris (Dog) (Canis familiaris)
E2QZJ2	MutL homolog 3	MLH3	Canis lupus familiaris (Dog) (Canis familiaris)
E2R266	Myosin IXB	MYO9B	Canis lupus familiaris (Dog) (Canis familiaris)
F1PLJ6	Myosin phosphatase Rho interacting protein	MPRIP	Canis lupus familiaris (Dog) (Canis familiaris)
F1PQ33	Myosin VIIB	MYO7B	Canis lupus familiaris (Dog) (Canis familiaris)
J9P992	Myosin XVIIIA	MYO18A	Canis lupus familiaris (Dog) (Canis familiaris)
F1PBZ4	NAD(P)H quinone dehydrogenase 1	NQO1	Canis lupus familiaris (Dog) (Canis familiaris)
F1PI98	NCK associated protein 5	NCKAP5	Canis lupus familiaris (Dog) (Canis familiaris)
J9P0U6	NHS actin remodeling regulator	NHS	Canis lupus familiaris (Dog) (Canis familiaris)
F1P9Y0	NHS like 1	NHSL1	Canis lupus familiaris (Dog) (Canis familiaris)
E2RHH5	NHS like 2	NHSL2	Canis lupus familiaris (Dog) (Canis familiaris)
J9NSC8	Nibrin	NBN	Canis lupus familiaris (Dog) (Canis familiaris)
F6V6J5	NIMA related kinase 4	NEK4	Canis lupus familiaris (Dog) (Canis familiaris)
F1PS92	NLR family pyrin domain containing 9	NLRP9	Canis lupus familiaris (Dog) (Canis familiaris)
E2RSB4	Nuclear factor of activated T cells 4	NFATC4	Canis lupus familiaris (Dog) (Canis familiaris)
H9GWC2	Nuclear prelamin A recognition factor	NARF	Canis lupus familiaris (Dog) (Canis familiaris)
E2R220	Nuclear receptor coactivator	NCOA3	Canis lupus familiaris (Dog) (Canis familiaris)
J9P1J2	Nuclear receptor corepressor 1	NCOR1	Canis lupus familiaris (Dog) (Canis familiaris)
F1PQQ7	Nuclear receptor corepressor 2	NCOR2	Canis lupus familiaris (Dog) (Canis familiaris)
E2R1X1	Nucleolar protein 10	NOL10	Canis lupus familiaris (Dog) (Canis familiaris)
F1PEI3	Nucleolar protein 6	NOL6	Canis lupus familiaris (Dog) (Canis familiaris)
J9JHY9	Nucleoporin 153	NUP153	Canis lupus familiaris (Dog) (Canis familiaris)
J9NV51	Nucleoporin 153	NUP153	Canis lupus familiaris (Dog) (Canis familiaris)
F1P6C4	Olfactomedin 2	OLFM2	Canis lupus familiaris (Dog) (Canis familiaris)
E2R0N4	Olfactory receptor DOPRH02	OR10K2	Canis lupus familiaris (Dog) (Canis familiaris)
F1PQP1	Oxygen-regulated protein 1	RP1	Canis lupus familiaris (Dog) (Canis familiaris)
F1Q4F1	Oxysterol-binding protein	OSBP	Canis lupus familiaris (Dog) (Canis familiaris)
E2RH08	Oxysterol-binding protein	OSBPL10	Canis lupus familiaris (Dog) (Canis familiaris)
F1PAS6	Paralemmin 3	PALM3	Canis lupus familiaris (Dog) (Canis familiaris)
J9NV14	Parvin alpha	PARVA	Canis lupus familiaris (Dog) (Canis familiaris)
F6Y4R5	Patatin like phospholipase domain containing 8	PNPLA8	Canis lupus familiaris (Dog) (Canis familiaris)
F6ULU4	PDZ domain containing 8	PDZD8	Canis lupus familiaris (Dog) (Canis familiaris)
F1PFV5	Pecanex 2	PCNX2	Canis lupus familiaris (Dog) (Canis familiaris)
F1PC59	Peroxiredoxin (EC 1.11.1.15)	PRDX6	Canis lupus familiaris (Dog) (Canis familiaris)
E2RDF7	Peroxisomal biogenesis factor 6	PEX6	Canis lupus familiaris (Dog) (Canis familiaris)
F1PVE1	PH domain and leucine rich repeat protein phosphatase 1	PHLPP1	Canis lupus familiaris (Dog) (Canis familiaris)
J9P5G6	PHD finger protein 13	PHF13	Canis lupus familiaris (Dog) (Canis familiaris)
F1P6R1	Phosphatase and actin regulator	PHACTR4	Canis lupus familiaris (Dog) (Canis familiaris)
E2RCL7	Phosphatidylinositol binding clathrin assembly protein	PICALM	Canis lupus familiaris (Dog) (Canis familiaris)
F1Q1B2	Phosphoinositide phospholipase C (EC 3.1.4.11)	PLCH2	Canis lupus familiaris (Dog) (Canis familiaris)
F1Q455	PKHD1 like 1	PKHD1L1	Canis lupus familiaris (Dog) (Canis familiaris)
F1PYL8	Platelet and endothelial cell adhesion molecule 1	PECAM1	Canis lupus familiaris (Dog) (Canis familiaris)
F1Q178	Pleckstrin homology and RhoGEF domain containing G4B	PLEKHG4B	Canis lupus familiaris (Dog) (Canis familiaris)
E2RD14	Pleckstrin homology domain containing A5	PLEKHA5	Canis lupus familiaris (Dog) (Canis familiaris)
E2RDB9	Pleckstrin homology like domain family B member 2	PHLDB2	Canis lupus familiaris (Dog) (Canis familiaris)
E2R785	PMS1 homolog 2, mismatch repair system component	PMS2	Canis lupus familiaris (Dog) (Canis familiaris)
J9P7C9	Poly [ADP-ribose] polymerase (PARP) (EC 2.4.2.-)	PARP14	Canis lupus familiaris (Dog) (Canis familiaris)
E2QU22	Poly [ADP-ribose] polymerase (PARP) (EC 2.4.2.-)	TNKS	Canis lupus familiaris (Dog) (Canis familiaris)
F1PGE3	Polycystin 2, transient receptor potential cation channel	PKD2	Canis lupus familiaris (Dog) (Canis familiaris)
Q8MJZ1	Polymeric immunoglobulin receptor (Fragment)		Canis lupus familiaris (Dog) (Canis familiaris)
F1PPN4	Potassium channel tetramerization domain containing 3	KCTD3	Canis lupus familiaris (Dog) (Canis familiaris)
F1Q3Y0	Profilin	PFN1	Canis lupus familiaris (Dog) (Canis familiaris)
E2R002	Prostaglandin reductase 1	PTGR1	Canis lupus familiaris (Dog) (Canis familiaris)
Q5I9W4	Protein kinase B (Fragment)		Canis lupus familiaris (Dog) (Canis familiaris)
J9P0E3	Protein kinase cAMP-dependent type I regulatory subunit beta	PRKAR1B	Canis lupus familiaris (Dog) (Canis familiaris)
E2QWJ6	Protein phosphatase 1 regulatory subunit	PPP1R12A	Canis lupus familiaris (Dog) (Canis familiaris)
F1PHF2	Protein phosphatase 1 regulatory subunit 26	PPP1R26	Canis lupus familiaris (Dog) (Canis familiaris)
E2R2M8	Protein phosphatase 1 regulatory subunit 3A	PPP1R3A	Canis lupus familiaris (Dog) (Canis familiaris)
F1PU46	Protein phosphatase 1 regulatory subunit 9A	PPP1R9A	Canis lupus familiaris (Dog) (Canis familiaris)
E2RGP8	Protein tyrosine kinase 2 (Fragment)	PTK2	Canis lupus familiaris (Dog) (Canis familiaris)
F1P7Y5	Protocadherin 9	PCDH9	Canis lupus familiaris (Dog) (Canis familiaris)
E2RN40	Prune homolog 2 with BCH domain	PRUNE2	Canis lupus familiaris (Dog) (Canis familiaris)
F1PRF8	Pyridoxal dependent decarboxylase domain containing 1	PDXDC1	Canis lupus familiaris (Dog) (Canis familiaris)
F1PGK6	RAB3A interacting protein	RAB3IP	Canis lupus familiaris (Dog) (Canis familiaris)
F1PWL0	RAD21 cohesin complex component like 1	RAD21L1	Canis lupus familiaris (Dog) (Canis familiaris)
J9P0A5	RB binding protein 6, ubiquitin ligase	RBBP6	Canis lupus familiaris (Dog) (Canis familiaris)
F1PBK3	RB transcriptional corepressor like 1	RBL1	Canis lupus familiaris (Dog) (Canis familiaris)
E2RCK4	RB1 inducible coiled-coil 1	RB1CC1	Canis lupus familiaris (Dog) (Canis familiaris)
F1PRE6	Regulatory associated protein of MTOR complex 1	RPTOR	Canis lupus familiaris (Dog) (Canis familiaris)
E2RCS2	Regulatory factor X5	RFX5	Canis lupus familiaris (Dog) (Canis familiaris)
F1PJH8	Rho GTPase activating protein 21	ARHGAP21	Canis lupus familiaris (Dog) (Canis familiaris)
E2RRA9	Rho GTPase activating protein 29	ARHGAP29	Canis lupus familiaris (Dog) (Canis familiaris)
J9NXT5	Rho GTPase activating protein 32	ARHGAP32	Canis lupus familiaris (Dog) (Canis familiaris)
F1P6L4	SAM and SH3 domain containing 1	SASH1	Canis lupus familiaris (Dog) (Canis familiaris)
F1PQ19	SCHIP-1 domain-containing protein	LOC478678	Canis lupus familiaris (Dog) (Canis familiaris)
E2RHE6	SCY1 like pseudokinase 2	SCYL2	Canis lupus familiaris (Dog) (Canis familiaris)
J9NRG5	SEC31 homolog A, COPII coat complex component	SEC31A	Canis lupus familiaris (Dog) (Canis familiaris)
J9P5R7	Semaphorin 3B	SEMA3B	Canis lupus familiaris (Dog) (Canis familiaris)
J9NZQ0	Septin 11	SEPTIN11	Canis lupus familiaris (Dog) (Canis familiaris)
J9P0Q4	Serine/threonine-protein kinase PLK (EC 2.7.11.21) (Polo-like kinase)	PLK1	Canis lupus familiaris (Dog) (Canis familiaris)
B3VMJ2	Serine-protein kinase ATM (EC 2.7.11.1)	ATM	Canis lupus familiaris (Dog) (Canis familiaris)
F6UMN8	SET domain containing 1A, histone lysine methyltransferase	SETD1A	Canis lupus familiaris (Dog) (Canis familiaris)
E2QWQ6	SH2 domain containing 4A	SH2D4A	Canis lupus familiaris (Dog) (Canis familiaris)
J9NRW0	SH2 domain containing adaptor protein B	SHB	Canis lupus familiaris (Dog) (Canis familiaris)
J9P7R7	Shootin 1	SHTN1	Canis lupus familiaris (Dog) (Canis familiaris)
F6UT09	Signal induced proliferation associated 1 like 1	SIPA1L1	Canis lupus familiaris (Dog) (Canis familiaris)
E2RGU4	Solute carrier family 13 member 3	SLC13A3	Canis lupus familiaris (Dog) (Canis familiaris)
E2RRL5	Solute carrier family 24 member 1	SLC24A1	Canis lupus familiaris (Dog) (Canis familiaris)
F1PXT8	Spectrin beta chain	SPTBN1	Canis lupus familiaris (Dog) (Canis familiaris)
F1P818	Spliceosome associated factor 1, recruiter of U4/U6.U5 tri-snRNP	SART1	Canis lupus familiaris (Dog) (Canis familiaris)
F1PQA7	Src homology 2 domain containing E	SHE	Canis lupus familiaris (Dog) (Canis familiaris)
E2RKG5	SR-related CTD associated factor 11	SCAF11	Canis lupus familiaris (Dog) (Canis familiaris)
F1PQK8	Stabilin 2	STAB2	Canis lupus familiaris (Dog) (Canis familiaris)
F1PJ59	Sushi, nidogen and EGF like domains 1	SNED1	Canis lupus familiaris (Dog) (Canis familiaris)
F1Q0A7	Sushi, von Willebrand factor type A, EGF and pentraxin domain containing 1	SVEP1	Canis lupus familiaris (Dog) (Canis familiaris)
F1Q447	Syntabulin	SYBU	Canis lupus familiaris (Dog) (Canis familiaris)
F1PBV5	Syntrophin beta 2	SNTB2	Canis lupus familiaris (Dog) (Canis familiaris)
F1P8L6	SZT2 subunit of KICSTOR complex	SZT2	Canis lupus familiaris (Dog) (Canis familiaris)
E2R0N1	T cell lymphoma invasion and metastasis 1	TIAM1	Canis lupus familiaris (Dog) (Canis familiaris)
F1PBL2	T cell lymphoma invasion and metastasis 2	TIAM2	Canis lupus familiaris (Dog) (Canis familiaris)
E2RLW7	Tau tubulin kinase 1	TTBK1	Canis lupus familiaris (Dog) (Canis familiaris)
F1P798	Tenascin R	TNR	Canis lupus familiaris (Dog) (Canis familiaris)
F1PUR3	Teneurin transmembrane protein 1	TENM1	Canis lupus familiaris (Dog) (Canis familiaris)
F1PFM0	Terminal uridylyl transferase 4	TUT4	Canis lupus familiaris (Dog) (Canis familiaris)
F1PBI6	Thrombospondin 1	THBS1	Canis lupus familiaris (Dog) (Canis familiaris)
J9NRQ4	Thyroid hormone receptor interactor 12	TRIP12	Canis lupus familiaris (Dog) (Canis familiaris)
J9P4M1	Torsin 1A interacting protein 1	TOR1AIP1	Canis lupus familiaris (Dog) (Canis familiaris)
J9P7K2	Trafficking protein particle complex 6A	TRAPPC6A	Canis lupus familiaris (Dog) (Canis familiaris)
H9GW87	Transaldolase (EC 2.2.1.2)	LOC475937 TALDO1	Canis lupus familiaris (Dog) (Canis familiaris)
E2RF44	Transcobalamin 1	TCN1	Canis lupus familiaris (Dog) (Canis familiaris)
J9P782	Transcription initiation factor IIF subunit alpha	GTF2F1	Canis lupus familiaris (Dog) (Canis familiaris)
J9P6D2	Transforming acidic coiled-coil containing protein 2	TACC2	Canis lupus familiaris (Dog) (Canis familiaris)
F1PI70	Transforming growth factor beta	TGFB1	Canis lupus familiaris (Dog) (Canis familiaris)
F1PK60	Transglutaminase 3	TGM3	Canis lupus familiaris (Dog) (Canis familiaris)
J9NUA5	Transmembrane serine protease 7	TMPRSS7	Canis lupus familiaris (Dog) (Canis familiaris)
A0A0A0MPA9	Triadin	TRDN	Canis lupus familiaris (Dog) (Canis familiaris)
J9PAE6	Trinucleotide repeat containing adaptor 6A	TNRC6A	Canis lupus familiaris (Dog) (Canis familiaris)
F1PT90	Tripartite motif containing 66	TRIM66	Canis lupus familiaris (Dog) (Canis familiaris)
F6V1Y9	Tripartite motif containing 67	TRIM67	Canis lupus familiaris (Dog) (Canis familiaris)
F1PYN3	TSPY like 1	TSPYL1	Canis lupus familiaris (Dog) (Canis familiaris)
L7N0B2	Tubulin alpha chain	LOC106557476	Canis lupus familiaris (Dog) (Canis familiaris)
F1PRR6	Tumor protein p53 binding protein 1	TP53BP1	Canis lupus familiaris (Dog) (Canis familiaris)
E2QWG7	Ubinuclein 1	UBN1	Canis lupus familiaris (Dog) (Canis familiaris)
E2QWV3	U-box domain containing 5	UBOX5	Canis lupus familiaris (Dog) (Canis familiaris)
E2RF62	Unc-51 like autophagy activating kinase 2	ULK2	Canis lupus familiaris (Dog) (Canis familiaris)
F1PSJ1	Uncharacterized protein		Canis lupus familiaris (Dog) (Canis familiaris)
H9GWM8	Uncharacterized protein		Canis lupus familiaris (Dog) (Canis familiaris)
F1PRM0	Uncharacterized protein		Canis lupus familiaris (Dog) (Canis familiaris)
E2QUN9	Uncharacterized protein		Canis lupus familiaris (Dog) (Canis familiaris)
F1PGM8	Uncharacterized protein	LOC488622	Canis lupus familiaris (Dog) (Canis familiaris)
F1PUX3	Uncharacterized protein	SRGAP2	Canis lupus familiaris (Dog) (Canis familiaris)
J9P295	Uncharacterized protein		Canis lupus familiaris (Dog) (Canis familiaris)
J9P9U0	Uncharacterized protein		Canis lupus familiaris (Dog) (Canis familiaris)
F1PAK8	Uncharacterized protein	GOLGA2	Canis lupus familiaris (Dog) (Canis familiaris)
F1PFL2	Uncharacterized protein	PCARE C17H2orf71	Canis lupus familiaris (Dog) (Canis familiaris)
J9P1Y3	Uncharacterized protein	GIPC3	Canis lupus familiaris (Dog) (Canis familiaris)
J9P8X2	Uncharacterized protein	TATDN2	Canis lupus familiaris (Dog) (Canis familiaris)
J9NSZ4	Uncharacterized protein		Canis lupus familiaris (Dog) (Canis familiaris)
J9NY52	Vacuolar protein sorting 13 homolog B	VPS13B	Canis lupus familiaris (Dog) (Canis familiaris)
F1P988	Vacuolar protein sorting 13 homolog D	VPS13D	Canis lupus familiaris (Dog) (Canis familiaris)
J9P884	Versican	VCAN	Canis lupus familiaris (Dog) (Canis familiaris)
E2R9S8	Voltage-dependent T-type calcium channel subunit alpha	CACNA1I	Canis lupus familiaris (Dog) (Canis familiaris)
E2RCN2	VRK serine/threonine kinase 1	VRK1	Canis lupus familiaris (Dog) (Canis familiaris)
J9P227	WASH complex subunit 4	WASHC4	Canis lupus familiaris (Dog) (Canis familiaris)
F1PTL5	WD repeat domain 62	WDR62	Canis lupus familiaris (Dog) (Canis familiaris)
E2RE65	WNK lysine deficient protein kinase 2	WNK2	Canis lupus familiaris (Dog) (Canis familiaris)
E2QZR7	YTH domain containing 2	YTHDC2	Canis lupus familiaris (Dog) (Canis familiaris)
Q4GX49	Zinc alpha-2-glycoprotein 1 (Fragment)	azgp1	Canis lupus familiaris (Dog) (Canis familiaris)
E2QYQ8	Zinc finger C2HC-type containing 1C	ZC2HC1C	Canis lupus familiaris (Dog) (Canis familiaris)
F1PIG3	Zinc finger E-box binding homeobox 1	ZEB1	Canis lupus familiaris (Dog) (Canis familiaris)
E2R5I7	Zinc finger MYM-type containing 1	ZMYM1	Canis lupus familiaris (Dog) (Canis familiaris)
E2R8R1	Zinc finger MYND-type containing 8	ZMYND8	Canis lupus familiaris (Dog) (Canis familiaris)
F1Q263	Zinc finger protein 280D	ZNF280D	Canis lupus familiaris (Dog) (Canis familiaris)
F6XAQ7	Zinc finger protein 292	ZNF292	Canis lupus familiaris (Dog) (Canis familiaris)
E2RI37	Zinc finger protein 318	ZNF318	Canis lupus familiaris (Dog) (Canis familiaris)
E2QWE9	Zinc finger protein 385D	ZNF385D	Canis lupus familiaris (Dog) (Canis familiaris)
E2R135	Zinc finger protein 407	ZNF407	Canis lupus familiaris (Dog) (Canis familiaris)

## Sheet: Supplementary table S4
Supplementary table S5 -Peptide sequence of the most abundant proteins from all groups
Accession	Description	Score
F2Z4Q6	Serum albumin (AFP ALB)	611.323
	A3	Sequence
	High	RHPEYSVSLLLR
	High	VLDEFKPLVDEPQNLVK
	High	KAPQVSTPTLVEVSR
	High	LGEYGFQNALLVR
	High	DELPGDLPSLAADFVEDK
	High	TVMGDFGAFVEK
	High	APQVSTPTLVEVSR
	High	DVFLGTFLYEYSR
	High	ADFAEISKVVTDLTK
	High	LVAAAQAALV
	High	TVmGDFGAFVEK
	High	EAYKSEIAHR
	High	YNDLGEEHFR
	High	YLYEIAR
	High	EYEATLEK
	High	ADFAEISK
	High	LAKEVTEFAK
	High	LKECCDKPVLEK
	High	KQTALVELLK
	High	MSCADDFLSVVLNR
	High	VLLSSAK
	High	GVFAEccQAADK
	High	VVTDLTK
	High	QTALVELLK
	High	IEALR
	High	EVTEFAK
	High	LKEccDKPVLEK
P49822	Albumin (allergen Can f 3) (ALB)	605.956
	A3	Sequence
	High	RHPEYSVSLLLR
	High	VLDEFKPLVDEPQNLVK
	High	KAPQVSTPTLVEVSR
	High	LGEYGFQNALLVR
	High	DELPGDLPSLAADFVEDK
	High	DVFLGTFLYEYAR
	High	TVMGDFGAFVEK
	High	APQVSTPTLVEVSR
	High	ADFAEISKVVTDLTK
	High	LVAAAQAALV
	High	TVmGDFGAFVEK
	High	EAYKSEIAHR
	High	YNDLGEEHFR
	High	YLYEIAR
	High	EYEATLEK
	High	ADFAEISK
	High	LAKEVTEFAK
	High	MSCAEDFLSVVLNR
	High	LKECCDKPVLEK
	High	KQTALVELLK
	High	VLLSSAK
	High	GVFAEccQAADK
	High	VVTDLTK
	High	QTALVELLK
	High	IEALR
	High	EVTEFAK
	High	LKEccDKPVLEK
P60524	Hemoglobin subunit beta (HBB)	416.831
	A3	Sequence
	High	FFDSFGDLSTPDAVMSNAK
	High	VHLTAEEKSLVSGLWGK
	High	FFDSFGDLSTPDAVmSNAK
	High	VNVDEVGGEALGR
	High	VVAGVANALAHK
	High	VLNSFSDGLK
	High	LLIVYPWTQR
	High	SLVSGLWGK
	High	VHLTAEEK
	High	EFTPQVQAAYQK
	High	NLDNLK
	High	KVLNSFSDGLK
J9P430	Transferrin (TF)	95.73
	A3	Sequence
	High	SYLGAEYITAVANLR
	High	SVGGKEDLIWELLNQAQEHYGK
	High	MLLDQQLLFGR
	High	HSTVLENLPNK
	High	TAGWNIPMGLLYNR
	High	SAGWNIPMGLLYWK
	High	TISWNNLQGR
	High	YYAVAVVK
	High	TAGWNIPmGLLYNR
	High	LPEDTTYK
	High	GDVAFVK
	High	VPSHAVVAR
	High	YYGYTGAFR
P02648	Apolipoprotein A-I (APOA1)	110.678
	A3	Sequence
	High	LLDNWDSLSSTVTK
	High	LREQIGPVTQEFWDNLEK
	High	VSLLAAIDEATK
	High	DYVAQFEASALGK
	High	ASEQLSALGEK
	High	EQIGPVTQEFWDNLEK
	High	QGLLPVLESFK
	High	THVDALR
	High	ETEVLR
	High	LQELQEK
	High	DLEEVK
	High	LEALK
	High	KLNAQ
P60529	Hemoglobin subunit alpha (HBA)	94.5905
	A3	Sequence
	High	VADALTTAVAHLDDLPGALSALSDLHAYK
	High	IGGHAGDYGGEALDR
	High	TYFPHFDLSPGSAQVK
	High	TFQSFPTTK
	High	VLSPADK
	High	VDPVNFK
J9P732	EF-hand domain-containing protein (S100A9)	137.296
	A3	Sequence
	High	ELNFEEFSILVAR
	High	IMEDLDTNGDKELNFEEFSILVAR
	High	LTVASHEEMHK
	High	LTVASHEEmHK
	High	LEHPDKLNQK
	High	ELPNFLK
E2RCC8	Uncharacterized protein	134.95
	A3	Sequence
	High	TTPPQLDEDGSYFLYSK
	High	VVSVLPIGHQDWLK
	High	GQAHQPSVYVLPPSR
	High	DFFPPDIDVEWQSNGQQEPESK
	High	GQAHQPSVYVLPPSREELSK
	High	TKVDKPVPK
	High	DTLLIAR
	High	LSVDK
	High	FTISR
C0LQL0	Protein S100 (S100A8 or S100A6)	123.599
	A3	Sequence
	High	MLTELESAINSLIEVYHK
	High	mLTELESAINSLIEVYHK
	High	MLTELESAINSLIEVYHKYSLVK
	High	GNYHALYR
F1PCH3	Enolase 1 (ENO1	73.7285
	A3	Sequence
	High	AAVPSGASTGIYEALELR
	High	DYPVVSIEDPFDQDDWEAWQK
	High	YITPDQLADLYK
	High	VVIGMDVAASEFFR
	High	LMIEMDGTENK
	High	KVNVVEQEK
	High	IEEELGSK
P19006	Haptoglobin (HP)	68.9755
	A3	Sequence
	High	VPSVLAWVQETIAGN
	High	LHTEGDGVYTLNSEK
	High	IGYVSGWGR
	High	YVMLPVADQDK
	High	NQLVEVEK
	High	ANDIAPTLK
	High	VVLHPDYSK
	High	IMGGSVDAK
	High	DYAEVGR
	High	NLFLGHKDDAK
	High	LYVGK
F1PR54	Uncharacterized protein	112.208
	A3	Sequence
	High	NTYEEYLGSAYVTAVANLR
	High	IPSNIDSELYLGFNYINAIQSLK
	High	LAEGYLAVAVVR
	High	LRPIAAEVYGTQTK
	High	GTNFQLNQLQGVR
	High	DSTILQNTNGGNPEPWAR
	High	KSDADLTWNTLR
	High	ADALSLDGGLIYVAGK
	High	SSAFQLFGSPSGEK
	High	SDADLTWNTLR
	High	SVGGKEDLIWR
	High	YFGYTGAFR
	High	DSAIGFLR
	High	AGDVAFVR
	High	DLLFK
E2R0H6	Prolactin induced protein (PIP)	92.4855
	A3	Sequence
	High	KAAPNEEISVTVR
	High	VLSMEVQMPR
	High	AAPNEEISVTVR
	High	VLSMEVQmPR
	High	AVVPNGPK
	High	VQTELR
	High	YFYMVK
	High	YFYmVK
F1PGM1	Complement C3 (C3)	88.9798
	A3	Sequence
	High	ILLQGTPVAQMVEDAIDGDR
	High	EYVLPSFEVQVEPAQK
	High	SHLPGQQTTLIIQGDPGAR
	High	SVIISIQSPDGVTVK
	High	VFTVDHNLLPIGR
	High	VDIQPAPENVK
	High	SYQQIVNIPAK
	High	VGLIQPGSVK
	High	EVVADSVWVDVK
	High	ISLSQSLTR
	High	ETVVLEAHDLK
	High	SDMDEELFLEEDIVSR
	High	DsCMGTLVVK
F1PBS8	Uncharacterized protein	82.4012
	A3	Sequence
	High	LLGRDPEQSQEALEDFR
	High	DPEQSQEALEDFR
	High	AMTADQEVPEKPDSVTPMILK
	High	VVFIQPSPVR
	High	YTAYEGQR
	High	DTVAVSGK
	High	LLGRDPEQSQEALEDFREFSR
F1PE28	Transketolase (TKT)	77.1118
	A3	Sequence
	High	LDNLIAILDINR
	High	NMADQIVQEIYNQIQSQK
	High	ILVTPPQEDAPSVNITNIR
	High	ITSDLDGHPVPK
	High	SIPTATIFYPSDGVSTEK
	High	IVTVEDHYYEGGIGEAVSSALVGEPGITVSR
J9P950	Can f 4 variant allergen (OBP)	6.76026
	A3	Sequence
	High	IIDMTPNALIGYDVNVDSK
	High	GAHVNEEDIAK
E2QX44	Solute carrier family 29 member 4 (SLC29A4)	6.48625
	A3	Sequence
	High	YtQGVMtGEsTAGVMVSLsRILTKLLLPDER
	High	YtQGVmTGESTAGVmVsLSR
E2RSV0	Importin 4 (IPO4)	6.45995
	A3	Sequence
	High	RCtYsLFAALsGLMGEGLAPHLPQItTLMLLSLR
	High	TKQGCtVAEKsFAVGTLAESIQGLGGASAQFVsR
E2RF74	Sphingosine-1-phosphate receptor 3 (S1PR3)	6.12258
	A3	Sequence
	High	EGSMFVALGAStCSLLAIAIERHLtMIKMRPYDANK
	High	SKSSGsNNSsPSPKsK
F1PIL9	Interleukin 1 receptor accessory protein (IL1RAP)	13.6713
	A3	Sequence
	High	TVLTVIKWK
	High	TVLTVIK
F1PII4	Uncharacterized protein	6.56149
	A3	Sequence
	High	sGSsRTGSLSDYsRsDASSPTISPASSP
	High	TGSLSDYsRSDASSPtIsPASsP
E2RR25	BTB domain containing 8 (BTBD8)	7.06398
	A3	Sequence
	High	ESPESDtGsAttSSDDIKPR
	High	ESPESDtGSATTSsDDIKPRSEDYDAGGSQDDDGsNDR
F1PKA4	Uncharacterized protein OS=Canis lupus familiaris GN=MTSS1 PE=4 SV=2 - [F1PKA4_CANLF]	6.30002
	A3	Sequence
	High	LsNGFSHCSLPsEPPVGPVGAsLSPHCPPAsRLLPR
	High	GSDYSWSYQtPPssPSTtMSRK
F1PTY1	Keratin, type II cytoskeletal 1 OS=Canis lupus familiaris GN=KRT1 PE=3 SV=1 - [F1PTY1_CANLF]	9.34814
	A3	Sequence
	High	FLEQQNQVLQTK
	High	WELLQQVDTSTR
	High	SLNNQFASFIDK
E2RKG0	MTSS I-BAR domain containing 1 (MTSS1)	6.58887
	A3	Sequence
	High	EPAPAREGGEGGGGQSSGGGsSsGSGSSSGGGGSSGGtRGPsR
	High	EGGEGGGGQsSGGGSSSGSGSSsGGGGSsGGTR
F6X406	Keratin 3 (KRT3)	6.51398
	A3	Sequence
	High	RETETTFsGSHSCSPsHHCSTATPtsSHR
	High	SSSSSSsSERssSSSSGGGGSSSR
E2QW50	Dermokine (DMKN)	6.55419
	A3	Sequence
	High	SISSENssKGSPsSPAGStPAIPK
	High	LANNTtVKATVISAASVQsASsAIIK
E2RTI2	Zinc finger protein 532 (ZNF532)	7.0864
	A3	Sequence
	High	TSPTTPEASATNsPCtsKPATPAPSEK
	High	TSPTTPEASAtNsPCTSKPAtPAPSEKGDGsR
F6Y4F1	Chromodomain helicase DNA binding protein 3 (CHD3)	8.31996
	A3	Sequence
	High	VFVsDENDNPPQFYPWEYAASLSAQstPGtAVLR
	High	EQCssYAFSVSAVDGAAAGPLsTTVPVTITVR
	High	RAAR
F1PBU5	Dachsous cadherin-related 1 (DCHS1)	12.6812
	A3	Sequence
	High	RCQQmCSFAsQFNSsVsELELRLLQR
	High	CIKVFLHENGEEGsLSLASVIIsALCtLtRR
	High	DTVtIHsVGGtITILPTKTKPKK
	High	QAFGKLLK
F1Q0K5	SMG1 nonsense mediated mRNA decay associated PI3K related kinase (SMG1)	7.51443
	A3	Sequence
	High	TDLPAWSAAMDAGLEALQK
	High	LsLLLLEKmGGSsGALYGLFLtAAAQPLKAK
F1PSR2	Triokinase and FMN cyclase (TKFC)	6.51971
	A3	Sequence
	High	FIPsMVGPILEVtLtPEVELR
	High	TLsSPSLQTDGLmttTVPPPPPPK
A2SXS6	Calcium-sensing receptor (CASR)	5.09406
	A3	Sequence
	High	sGsLGGSTGSTPSSsISsK
	High	KRSGsLGGstGSTPSSsISSK
E2R9S8	Voltage-dependent T-type calcium channel subunit alpha (CACNA1I)	6.4083
	A3	Sequence
	High	SQNsGPRLAQAsQTLPGAAKGmK
	High	FsLRtDtGDtVPDRK
J9NTE9	Multidrug and toxin extrusion protein (SLC47A2)	6.54907
	A3	Sequence
	High	KMFKsQSAAsDTsSQSEQDTSEcTTAHSGTTSDR
	High	RssPINsQSQTCESPNQDtR
F1PI70	Transforming growth factor beta (TGFB1)	11.4056
	A3	Sequence
	High	IEAIR
	High	NCCVR
E2R141	Complement C8 beta chain (C8B)	11.4998
	A3	Sequence
	High	IGAAIK
	High	sVDVtLMPIDCELSSWSSWTMCDPCQK
F1PSJ1	Uncharacterized protein	5.41252
	A3	Sequence
	High	LsCLPHLFQVTIDRGYLR
	High	VGDYsSRCsQGcAGR
E2RGH9	HECT domain E3 ubiquitin protein ligase 1(HECTD1)	7.8892
	A3	Sequence
	High	KGSSSsVCsVASSsDISLGSTKtER
	High	TFLPALcK
F1PVE1	PH domain and leucine rich repeat protein phosphatase 1 (PHLPP1)	12.9801
	A3	Sequence
	High	LEALR
	High	QVILcGtCLIVSsVKDSLTGK
F1P6R1	Phosphatase and actin regulator (PHACTR4)	6.63282
	A3	Sequence
	High	FHHtTEEAsHPTADPGmVMDSVEAGDtTPPTKR
	High	SISSTstAASTMAPAATsVATNLAKTVSsSIPPTPAPR
E2R0T6	Heat shock protein family A (Hsp70) ember 8 (HSPA8)	9.98556
	A3	Sequence
	High	IINEPTAAAIAYGLDK
	High	DAGTIAGLNVLR
E2RF62	Unc-51 like autophagy activating kinase 2 (ULK2)	6.60506
	A3	Sequence
	High	IEQNLtsTASsGtNLHGSPRSTVVRR
	High	KQHsDPVCPsHAGTGYSYSPQPsRPGsLGTSPTK
E2RD14	Pleckstrin homology domain containing A5 (PLEKHA5)	6.4377
	A3	Sequence
	High	LYKSEPELttVAEVDEsNGEEK
	High	NsKTRPEsICsVTPStHDKTLGTGAEEK
J9P7C9	Poly [ADP-ribose] polymerase (PARP14)	7.7336
	A3	Sequence
	High	mDIMVQK
	High	ELIESTVQKIK
	High	EASQAsPQQSLEsKLKSSVSSPSQsPQK
E2RSB9	Misato mitochondrial distribution and morphology regulator 1 (MSTO1)	4.68035
	A3	Sequence
	High	MAGGAR
	High	HGLVLDGSPFSPFTAVESIPVLGALCsSstLsR
F1PQQ7	Nuclear receptor corepressor 2 (NCOR2)	8.08825
	A3	Sequence
	High	GSPVTtR
	High	ITRsMANEANSEEAITPQRITGItsMEmNESSR
	High	KLGTSLGSVPGGSITKGIPstR
F1PPE5	Biorientation of chromosomes in cell division 1 like 1 (BOD1L1)	13.6097
	A3	Sequence
	High	DsAGELPsPEQsWPSAPVKTTTEcINGR
	High	EEKDECALIstSIAEECEASIsGVLAEsEK
	High	TKEDCKTDtGtVtVEQSsPGSKPK
	High	TANGAAGSGRAEKTsLATstAGK
Q4GX49	Zinc alpha-2-glycoprotein 1(AZGP1)	5.32606
	A3	Sequence
	High	YPWSQMEGIEDWEK
	High	EIPAWVPQDPAALNTK
F1PI98	NCK associated protein 5 (NCKAP5)	9.58082
	A3	Sequence
	High	STLNLSCQsNSRssVSmGIYQK
	High	mCAYsASGGSDsDSDLDYGNNGFGAGR
	High	RLSIDsSLPsGFssPTDELPPTRIK
F1P9Y0	NHS like 1 (NHSL1)	9.64536
	A3	Sequence
	High	LISIRRPKtPtSsDFSDLNTQTNWtK
	High	sRSEPsPDTPEsPSScSPSK
	High	LFLVVPPPQRDLTAEPAEPAsGAsPGPRR
J9P0U6	NHS actin remodeling regulator (NHS)	6.48441
	A3	Sequence
	High	tISGIPRRVQQEIDSDESPVAR
	High	GQSIAASLSHSAGNISALADKGDTmFttAVSSR

## Sheet: Supplementary table S5
Supplementary table S5 - Proteins-protein relationship involved in Reactome pathways in the group of dogs with dental calculus
Pathway	Term description	Count in gene set	Matching proteins in network(labels)
CFA-1640170	Cell Cycle	23 of 538	AHCTF1,ALMS1,ATR,CCP110,CENPF,CEP250,CLASP1,CLASP2,ENSCAFG00000016600,ESCO1,GOLGA2,LOC483167,NBN,NCAPD3,NCAPH,NUP153,PLK1,POLE,PPP1R12A,RBL1,TP53BP1,TUBA1B,VRK1
CFA-194315	Signaling by Rho GTPases	18 of 381	AHCTF1,ARHGAP21,ARHGAP29,ARHGAP32,CENPF,CLASP1,CLASP2,LOC483167,MCF2,MYO9B,PFN1,PLK1,PPP1R12A,PTK2,SRGAP2,TIAM1,TIAM2,TUBA1B
CFA-69278	Cell Cycle, Mitotic	20 of 467	AHCTF1,ALMS1,CCP110,CENPF,CEP250,CLASP1,CLASP2,ENSCAFG00000016600,ESCO1,GOLGA2,LOC483167,NCAPD3,NCAPH,NUP153,PLK1,POLE,PPP1R12A,RBL1,TUBA1B,VRK1
CFA-68886	M Phase	16 of 355	AHCTF1,ALMS1,CCP110,CENPF,CEP250,CLASP1,CLASP2,ENSCAFG00000016600,GOLGA2,LOC483167,NCAPD3,NCAPH,NUP153,PLK1,TUBA1B,VRK1
CFA-68877	Mitotic Prometaphase	11 of 197	AHCTF1,ALMS1,CCP110,CENPF,CEP250,CLASP1,CLASP2,ENSCAFG00000016600,NCAPH,PLK1,TUBA1B
Legend: AT hook containing transcription factor 1 (AHCTF1); ALMS1, centrosome and basal body associated protein (ALMS1); ATR serine/threonine kinase (ATR); Centriolar coiled coil protein 110kDa (CCP110); Uncharacterized protein (CENPF); Centrosomal protein 250kDa (CEP250); Cytoplasmic linker associated protein 1 (CLASP1); Cytoplasmic linker associated protein 2 (CLASP2); Cyclin N-terminal domain-…
